# Supplementary material for: Evolutionary dynamics and research hotspots of phage applications against Acinetobacter baumannii infections from the past to the new era
Source: Front Microbiol. 2025 Jun 24;16:1606351. doi: 10.3389/fmicb.2025.1606351 (PMC12237255; doi:10.3389/fmicb.2025.1606351)
Supplement: Supplementary file 1 [file Table_1.xlsx]

## Sheet: download
FN Clarivate Analytics Web of Science
VR 1.0
PT J
AU Wang	Y
Mi	ZQ
Niu	WK
An	XP
Yuan	X
Liu	HY
Li	PY
Liu	YN
Feng	YZ
Huang	Y
Zhang	XL
Zhang	ZY
Fan	H
Peng	F
Tong	Y
Bai	CQ
AF Wang	Yong
Mi	Zhiqiang
Niu	Wenkai
An	Xiaoping
Yuan	Xin
Liu	Huiying
Li	Puyuan
Liu	Yannan
Feng	Yuzhong
Huang	Yong
Zhang	Xianglilan
Zhang	Zhiyi
Fan	Hang
Peng	Fan
Tong	Yigang
Bai	Changqing
TI Intranasal treatment with bacteriophage rescues mice from
<i>Acinetobacter baumannii</i>-mediated pneumonia
SO FUTURE MICROBIOLOGY
DT Article
DE Acinetobacter baumannii; antibody; bacteriophage; cyclophosphamide;
mouse model; pneumonia
ID LYTIC BACTERIOPHAGE; PHAGE THERAPY; COCKTAIL
AB Aim: With the emergence of drug-resistant bacteria	finding alternative agents to treat antibiotic-resistant bacterial infections is imperative. Materials & methods: A mouse pneumonia model was developed by combining cyclophosphamide pretreatment and Acinetobacter baumannii challenge	and a lytic bacteriophage was evaluated for its therapeutic efficacy in this model by examining the survival rate	bacterial load in the lung and lung pathology. Results: Intranasal instillation with bacteriophage rescued 100% of mice following lethal challenge with A. baumannii. Phage treatment reduced bacterial load in the lung. Microcomputed tomography indicated a reduction in lung inflammation in mice given phage. Conclusion: This research demonstrates that intranasal application of bacteriophage is viable	and could provide complete protection from pneumonia caused by A. baumannii.
C1 [Wang	Yong; Niu	Wenkai; Yuan	Xin; Liu	Huiying; Li	Puyuan; Liu	Yannan; Feng	Yuzhong; Tong	Yigang] PLA Hosp 307	Dept Med Res	Beijing 100071	Peoples R China.
[Mi	Zhiqiang; An	Xiaoping; Huang	Yong; Zhang	Xianglilan; Zhang	Zhiyi; Fan	Hang; Bai	Changqing] Beijing Inst Microbiol & Epidemiol	State Key Lab Pathogen & Biosecur	Beijing 100071	Peoples R China.
[Peng	Fan] First Hosp Changsha	Dept Resp Med	Changsha 410000	Hunan	Peoples R China.
C3 Beijing Institute of Microbiology & Epidemiology
RP Tong	Y (corresponding author)	PLA Hosp 307	Dept Med Res	Beijing 100071	Peoples R China.; Bai	CQ (corresponding author)	Beijing Inst Microbiol & Epidemiol	State Key Lab Pathogen & Biosecur	Beijing 100071	Peoples R China.
EM tong62035@gmail.com; mlp1604@sina.com
CR BAINS G S	1992	Indian Journal of Experimental Biology	V30	P1
Bonomo RA	2006	CLIN INFECT DIS	V43	pS49	DOI 10.1086/504477
Cao F	2015	BIOMED RES INT	V2015	DOI 10.1155/2015/752930
Cao ZH	2015	PLOS ONE	V10	DOI 10.1371/journal.pone.0116571
Chang YW	2015	FRONT MICROBIOL	V6	DOI 10.3389/fmicb.2015.00910
CLSI	2011	M100 CLSI
Gaynes R	2005	CLIN INFECT DIS	V41	P848	DOI 10.1086/432803
Hartzell Joshua D	2007	MedGenMed	V9	P4
Hatfull GF	2015	J VIROL	V89	P8107	DOI 10.1128/JVI.01340-15
Manepalli S	2013	J MED MICROBIOL	V62	P1747	DOI 10.1099/jmm.0.060004-0
Matsuzaki Shigenobu	2005	Journal of Infection and Chemotherapy	V11	P211	DOI 10.1007/s10156-005-0408-9
Mendes JJ	2014	J MED MICROBIOL	V63	P1055	DOI 10.1099/jmm.0.071753-0
Mendes JJ	2013	WOUND REPAIR REGEN	V21	P595	DOI 10.1111/wrr.12056
Merabishvili M	2009	PLOS ONE	V4	DOI 10.1371/journal.pone.0004944
Nakonieczna A	2015	J APPL MICROBIOL	V119	P620	DOI 10.1111/jam.12881
Peleg AY	2008	CLIN MICROBIOL REV	V21	P538	DOI 10.1128/CMR.00058-07
Peng F	2014	BMC MICROBIOL	V14	DOI 10.1186/1471-2180-14-181
Perez F	2007	ANTIMICROB AGENTS CH	V51	P3471	DOI 10.1128/AAC.01464-06
Popova AV	2012	FEMS MICROBIOL LETT	V332	P40	DOI 10.1111/j.1574-6968.2012.02573.x
Rose T	2014	INT J BURNS TRAUMA	V4	P66
Shivaswamy VC	2015	MICROB DRUG RESIST	V21	P171	DOI 10.1089/mdr.2014.0120
Singla S	2015	J INFECT DIS	V212	P325	DOI 10.1093/infdis/jiv029
Sun Y	2016	INFECT DIS-NOR	V48	P138	DOI 10.3109/23744235.2015.1094822
Viertel TM	2014	J ANTIMICROB CHEMOTH	V69	P2326	DOI 10.1093/jac/dku173
NR 24
TC 49
Z9 52
PY 2016
VL 11
IS 5
BP 631
EP 641
DI 10.2217/fmb.16.11
SC Microbiology
UT WOS:000376077500005
DA 2025-02-15
ER
PT J
AU Timoshina	OY
Shneider	MM
Evseev	PV
Shchurova	AS
Shelenkov	AA
Mikhaylova	YV
Sokolova	OS
Kasimova	AA
Arbatsky	NP
Dmitrenok	AS
Knirel	YA
Miroshnikov	KA
Popova	AV
AF Timoshina	Olga Yu
Shneider	Mikhail M.
Evseev	Peter	V
Shchurova	Anastasia S.
Shelenkov	Andrey A.
Mikhaylova	Yulia	V
Sokolova	Olga S.
Kasimova	Anastasia A.
Arbatsky	Nikolay P.
Dmitrenok	Andrey S.
Knirel	Yuriy A.
Miroshnikov	Konstantin A.
Popova	Anastasia	V
TI Novel <i>Acinetobacter baumannii</i> Bacteriophage Aristophanes Encoding
Structural Polysaccharide Deacetylase
SO VIRUSES-BASEL
DT Article
DE bacteriophage; Acinetobacter baumannii; deacetylase; capsular
polysaccharide; capsular type
ID CAPSULAR POLYSACCHARIDE; SEQUENCE; PREDICTION; ALGORITHM; INFERENCE;
SOFTWARE; MRBAYES; GENES
AB Acinetobacter baumannii appears to be one of the most crucial nosocomial pathogens. A possible component of antimicrobial therapy for infections caused by extremely drug-resistant A. baumannii strains may be specific lytic bacteriophages or phage-derived enzymes. In the present study	we observe the biological features	genomic organization	and phage-host interaction strategy of novel virulent bacteriophage Aristophanes isolated on A. baumannii strain having K26 capsular polysaccharide structure. According to phylogenetic analysis phage Aristophanes can be classified as a representative of a new distinct genus of the subfamily Beijerinckvirinae of the family Autographiviridae. This is the first reported A. baumannii phage carrying t…	which caused O-acetylation of one of the K26 sugar residues.
C1 [Timoshina	Olga Yu; Shneider	Mikhail M.; Evseev	Peter	V; Miroshnikov	Konstantin A.] Shemyakin Ovchinnikov Inst Bioorgan Chem	Miklukho Maklaya 16-10	Moscow 117997	Russia.
[Timoshina	Olga Yu; Shelenkov	Andrey A.; Mikhaylova	Yulia	V] Cent Sci Res Inst Epidemiol	Novogireevskaya 3a	Moscow 111123	Russia.
[Shchurova	Anastasia S.] Natl Res Univ	Moscow Inst Phys & Technol	Inst Skiy Per 9	Moscow 141700	Russia.
[Sokolova	Olga S.] Lomonosov Moscow State Univ	Biol Dept	Leninskie Gory 1	Moscow 119234	Russia.
[Sokolova	Olga S.] Shenzhen MSU Bit Univ	Biol Dept	1 Int Univ Pk Rd	Shenzhen 518172	Peoples R China.
[Kasimova	Anastasia A.; Arbatsky	Nikolay P.; Dmitrenok	Andrey S.; Knirel	Yuriy A.] Russian Acad Sci	ND Zelinsky Inst Organ Chem	Leninsky Prospect 47	Moscow 119991	Russia.
[Popova	Anastasia	V] State Res Ctr Appl Microbiol & Biotechnol	24 Quarter A Terr	Moscow 142279	Russia.
C3 Russian Academy of Sciences; Pushchino Scientific Center for Biological
Research (PSCBI) of the Russian Academy of Sciences; Institute of
Bioorganic Chemistry of the Russian Academy of Sciences; Moscow
Institute of Physics & Technology; Lomonosov Moscow State University;
Shenzhen MSU-BIT University; Russian Academy of Sciences; Zelinsky
Institute of Organic Chemistry
RP Popova	AV (corresponding author)	State Res Ctr Appl Microbiol & Biotechnol	24 Quarter A Terr	Moscow 142279	Russia.
EM lalatimosha@gmail.com; mikhailshneider@gmail.com; petevseev@gmail.com;
anastasiya.shchurova@phystech.edu; shelenkov@cmd.su; mihailova@cmd.su;
sokolova@mail.bio.msu.ru; nastia-kasimova979797@mail.ru;
Nikolay.Arbatsky@gmail.com; dmt@ioc.ac.ru; yknirel@gmail.com; kmi@bk.ru;
popova_nastya86@mail.ru
CR Adams M.D.	1959	BACTERIOPHAGES
Adriaenssens EM	2020	ARCH VIROL	V165	P1253	DOI 10.1007/s00705-020-04577-8
[Anonymous]	1989	Molecular Cloning: A Laboratory Manual
Bankevich A	2012	J COMPUT BIOL	V19	P455	DOI 10.1089/cmb.2012.0021
Besemer J	2001	NUCLEIC ACIDS RES	V29	P2607	DOI 10.1093/nar/29.12.2607
BRENNER S	1959	BIOCHIM BIOPHYS ACTA	V34	P103	DOI 10.1016/0006-3002(59)90237-9
Delcher AL	1999	NUCLEIC ACIDS RES	V27	P4636	DOI 10.1093/nar/27.23.4636
Evseev PV	2020	MICROORGANISMS	V8	DOI 10.3390/microorganisms8111707
Geisinger E	2019	ANNU REV MICROBIOL	V73	P481	DOI 10.1146/annurev-micro-020518-115714
Huelsenbeck JP	2001	BIOINFORMATICS	V17	P754	DOI 10.1093/bioinformatics/17.8.754
Hyatt D	2010	BMC BIOINFORMATICS	V11	DOI 10.1186/1471-2105-11-119
Katoh K	2002	NUCLEIC ACIDS RES	V30	P3059	DOI 10.1093/nar/gkf436
Kelley LA	2015	NAT PROTOC	V10	P845	DOI 10.1038/nprot.2015.053
Kenyon JJ	2017	MICROBIOL-SGM	V163	P355	DOI 10.1099/mic.0.000430
Knecht LE	2020	FRONT MICROBIOL	V10	DOI 10.3389/fmicb.2019.02949
Knirel YA	2020	BIOCHEMISTRY-MOSCOW+	V85	P567	DOI 10.1134/S0006297920050053
KUMAR S	1994	COMPUT APPL BIOSCI	V10	P189
Lai MJ	2016	PLOS ONE	V11	DOI 10.1371/journal.pone.0153361
Laslett D	2004	NUCLEIC ACIDS RES	V32	P11	DOI 10.1093/nar/gkh152
Le SQ	2008	MOL BIOL EVOL	V25	P1307	DOI 10.1093/molbev/msn067
Lee IM	2017	SCI REP-UK	V7	DOI 10.1038/srep42711
Lee I	2016	INT J SYST EVOL MICR	V66	P1100	DOI 10.1099/ijsem.0.000760
Liu B	2019	NUCLEIC ACIDS RES	V47	pD687	DOI 10.1093/nar/gky1080
Lukianova AA	2020	FRONT MICROBIOL	V10	DOI 10.3389/fmicb.2019.03147
Moraru C	2020	VIRUSES-BASEL	V12	DOI 10.3390/v12111268
Morris FC	2019	FRONT MICROBIOL	V10	DOI 10.3389/fmicb.2019.01601
Oliveira H	2019	J VIROL	V93	DOI 10.1128/JVI.01163-18
Oliveira H	2017	ENVIRON MICROBIOL	V19	P5060	DOI 10.1111/1462-2920.13970
Orlov MA	2020	J BIOINF COMPUT BIOL	V18	DOI 10.1142/S0219720020400016
Pajunen MI	2001	J BACTERIOL	V183	P1928	DOI 10.1128/JB.183.6.1928-1937.2001
Peleg AY	2008	CLIN MICROBIOL REV	V21	P538	DOI 10.1128/CMR.00058-07
Pires DP	2016	APPL MICROBIOL BIOT	V100	P2141	DOI 10.1007/s00253-015-7247-0
Popova AV	2021	J VIROL	V95	DOI 10.1128/JVI.01714-20
Popova AV	2020	MICROBIOL RESOUR ANN	V9	DOI 10.1128/MRA.00398-20
Popova AV	2019	ARCH VIROL	V164	P1493	DOI 10.1007/s00705-019-04208-x
Popova AV	2017	VIRUSES-BASEL	V9	DOI 10.3390/v9070188
Prokhorov NS	2017	MOL MICROBIOL	V105	P385	DOI 10.1111/mmi.13710
Ronquist F	2003	BIOINFORMATICS	V19	P1572	DOI 10.1093/bioinformatics/btg180
Santajit S	2016	BIOMED RES INT	V2016	DOI 10.1155/2016/2475067
Schattner P	2005	NUCLEIC ACIDS RES	V33	pW686	DOI 10.1093/nar/gki366
Shchurova AS	2021	VIRUSES-BASEL	V13	DOI 10.3390/v13060978
Smith KC	2013	BMC GENOMICS	V14	DOI 10.1186/1471-2164-14-410
S?ding J	2005	NUCLEIC ACIDS RES	V33	pW244	DOI 10.1093/nar/gki408
Stamatakis A	2006	BIOINFORMATICS	V22	P2688	DOI 10.1093/bioinformatics/btl446
Stamatakis A	2014	BIOINFORMATICS	V30	P1312	DOI 10.1093/bioinformatics/btu033
Sullivan MJ	2011	BIOINFORMATICS	V27	P1009	DOI 10.1093/bioinformatics/btr039
Taylor NMI	2016	NATURE	V533	P346	DOI 10.1038/nature17971
WESTPHAL O.	1965	METHOD CARBOHYD CHEM	V5	P83
World Health Organisation	2017	PREV CAR TREATM VIR
NR 49
TC 15
Z9 15
PD SEP
PY 2021
VL 13
IS 9
AR 1688
DI 10.3390/v13091688
SC Virology
UT WOS:000702096800001
DA 2025-02-15
ER
PT J
AU Kusradze	I
Karumidze	N
Rigvava	S
Dvalidze	T
Katsitadze	M
Amiranashvili	I
Goderdzishvili	M
AF Kusradze	Ia
Karumidze	Natia
Rigvava	Sophio
Dvalidze	Teona
Katsitadze	Malkhaz
Amiranashvili	Irakli
Goderdzishvili	Marina
TI Characterization and Testing the Efficiency of <i>Acinetobacter
baumannii</i> Phage <i>vB</i>-<i>GEC</i>_<i>Ab</i>-<i>M</i>-<i>G7</i> as
an Antibacterial Agent
SO FRONTIERS IN MICROBIOLOGY
DT Article
DE Acinetobacter baumannii; bacteriophage; phage therapy; animal model;
wound infection
ID MOLECULAR-DETECTION; BACTERIOPHAGE; RESISTANT; THERAPY; INFECTIONS;
PNEUMONIA; PATHOGENS; MODEL; MICE
AB Acinetobacter baumannii is a gram-negative	non-motile bacterium that	due to its multidrug resistance	has become a major nosocomial pathogen. The increasing number of multidrug resistant (MDR) strains has renewed interest in phage therapy. The aim of our study was to assess the effectiveness of phage administration in Acinetobacter baumannii wound infections in an animal model to demonstrate phage therapy as non-toxic	safe and alternative antibacterial remedy. Using classical methods for the study of bacteriophage properties	we characterized phage vB-GEC_Ab-M-G7 as a dsDNA myovirus with a 90 kb genome size. Important characteristics of vB-GEC_Ab-M-G7include a short latent period and large burst size	wide host range	resistance to chloroform and thermal and pH stability. In a rat wound model	phage application effectively decreased the number of bacteria isolated from the wounds of successfully treated animals. This study highlights the effectiveness of the phage therapy and provides further insight into treating infections caused by MDR strains using phage administration.
C1 [Kusradze	Ia; Karumidze	Natia; Rigvava	Sophio; Dvalidze	Teona; Katsitadze	Malkhaz; Goderdzishvili	Marina] G Eliava Inst Bacteriophages Microbiol & Virol	Tbilisi	Georgia.
[Dvalidze	Teona] Ivane Javakhishvili Tbilisi State Univ	Tbilisi	Georgia.
[Amiranashvili	Irakli] Ilia State Univ	Inst Med Res	Tbilisi	Georgia.
C3 Ivane Javakhishvili Tbilisi State University; Ilia State University
RP Goderdzishvili	M (corresponding author)	G Eliava Inst Bacteriophages Microbiol & Virol	Tbilisi	Georgia.
EM mgoderdzishvili@pha.ge
CR Ahmed SS	2016	EUR J CLIN MICROBIOL	V35	P1463	DOI 10.1007/s10096-016-2685-x
Biswas B	2002	INFECT IMMUN	V70	P204	DOI 10.1128/IAI.70.1.204-210.2002
Bittar F	2008	PLOS ONE	V3	DOI 10.1371/journal.pone.0002908
Chibani-Chennoufi S	2004	ANTIMICROB AGENTS CH	V48	P2558	DOI 10.1128/AAC.48.7.2558-2569.2004
Debarbieux L	2010	J INFECT DIS	V201	P1096	DOI 10.1086/651135
Drulis-Kawa Z	2011	APPL MICROBIOL BIOT	V90	P1333	DOI 10.1007/s00253-011-3149-y
Garbe J	2010	BMC MICROBIOL	V10	DOI 10.1186/1471-2180-10-301
Gupta M	2016	J HOSP INFECT	V94	P72	DOI 10.1016/j.jhin.2016.04.014
JAWAD A	1994	J CLIN MICROBIOL	V32	P2353	DOI 10.1128/JCM.32.10.2353-2358.1994
Jeon J	2016	APPL ENVIRON MICROB	V82	P4200	DOI 10.1128/AEM.00526-16
Karumidze N	2013	CURR MICROBIOL	V66	P251	DOI 10.1007/s00284-012-0264-7
Kempf M	2012	INT J ANTIMICROB AG	V39	P105	DOI 10.1016/j.ijantimicag.2011.10.004
Kropinski AM	2009	ENVIRON MICROBIOL	V11	P2775	DOI 10.1111/j.1462-2920.2009.01970.x
Kusradze I	2011	INT J ANTIMICROB AG	V38	P164	DOI 10.1016/j.ijantimicag.2011.03.021
Kutateladze M	2008	MED MALADIES INFECT	V38	P426	DOI 10.1016/j.medmal.2008.06.023
Kutateladze M	2010	TRENDS BIOTECHNOL	V28	P591	DOI 10.1016/j.tibtech.2010.08.001
Kutter E	2010	CURR PHARM BIOTECHNO	V11	P69	DOI 10.2174/138920110790725401
Kvachadze L	2011	MICROB BIOTECHNOL	V4	P643	DOI 10.1111/j.1751-7915.2011.00259.x
Lin NT	2010	RES MICROBIOL	V161	P308	DOI 10.1016/j.resmic.2010.03.007
López-Rojas R	2011	J INFECT DIS	V204	P1147	DOI 10.1093/infdis/jir476
Matsuzaki Shigenobu	2005	Journal of Infection and Chemotherapy	V11	P211	DOI 10.1007/s10156-005-0408-9
Mcvay CS	2007	ANTIMICROB AGENTS CH	V51	P1934	DOI 10.1128/AAC.01028-06
Michalopoulos AS	2011	ANN INTENSIVE CARE	V1	DOI 10.1186/2110-5820-1-30
Miller ES	2003	MICROBIOL MOL BIOL R	V67	P86	DOI 10.1128/MMBR.67.1.86-156.2003
Montero A	2004	J ANTIMICROB CHEMOTH	V54	P1085	DOI 10.1093/jac/dkh485
Morello E	2011	PLOS ONE	V6	DOI 10.1371/journal.pone.0016963
Nowak P	2016	FOLIA HISTOCHEM CYTO	V54	P61	DOI 10.5603/FHC.a2016.0009
Popova AV	2012	FEMS MICROBIOL LETT	V332	P40	DOI 10.1111/j.1574-6968.2012.02573.x
Rigvava S	2013	CAN J MICROBIOL	V59	P18	DOI 10.1139/cjm-2012-0385
Seng P	2009	CLIN INFECT DIS	V49	P543	DOI 10.1086/600885
Shivaswamy VC	2015	MICROB DRUG RESIST	V21	P171	DOI 10.1089/mdr.2014.0120
SOOTHILL JS	1992	J MED MICROBIOL	V37	P258	DOI 10.1099/00222615-37-4-258
Sulakvelidze A	2005	DRUG DISCOV TODAY	V10	P807	DOI 10.1016/S1359-6446(05)03441-0
Vinodkumar C. S.	2005	Journal of Communicable Diseases	V37	P18
Wang Y	2016	FUTURE MICROBIOL	V11	P631	DOI 10.2217/fmb.16.11
Yang HJ	2010	BMC MICROBIOL	V10	DOI 10.1186/1471-2180-10-131
Yilmaz GR	2016	ANN SAUDI MED	V36	P216	DOI 10.5144/0256-4947.2016.216
NR 37
TC 62
Z9 69
PD OCT 4
PY 2016
VL 7
AR 1590
DI 10.3389/fmicb.2016.01590
SC Microbiology
UT WOS:000388514900001
DA 2025-02-15
ER
PT J
AU Wintachai	P
Surachat	K
Singkhamanan	K
AF Wintachai	Phitchayapak
Surachat	Komwit
Singkhamanan	Kamonnut
TI Isolation and Characterization of a Novel <i>Autographiviridae</i> Phage
and Its Combined Effect with Tigecycline in Controlling
Multidrug-Resistant <i>Acinetobacter baumannii</i>-Associated Skin and
Soft Tissue Infections
SO VIRUSES-BASEL
DT Article
DE Autographiviridae phage; Acinetobacter baumannii; bacteriophage;
antibacterial activity; biofilms; synergistic activity; phage therapy
ID IN-VITRO ACTIVITY; BACTERIOPHAGE
AB Multidrug-resistant Acinetobacter baumannii (MDR A. baumannii) is one of the ESKAPE pathogens that restricts available treatment options. MDR A. baumannii is responsible for a dramatic increase in case numbers of a wide variety of infections	including skin and soft tissue infections (SSTIs)	resulting in pyoderma	surgical debridement	and necrotizing fasciitis. To investigate an alternative medical treatment for SSTIs	a broad range lytic Acinetobacter phage	vB _AbP_ABWU2101 (phage vABWU2101)	for lysing MDR A. baumannii in associated SSTIs was isolated and the biological aspects of this phage were investigated. Morphological characterization and genomic analysis revealed that phage vABWU2101 was a new species in the Friunavirus	Beijerinckvirinae	family Autographiviridae	and order Caudovirales. Antibiofilm activity of phage vABWU2101 demonstrated good activity against both preformed biofilms and biofilm formation. The combination of phage vABWU2101 and tigecycline showed synergistic antimicrobial activities against planktonic and biofilm cells. Scanning electron microscopy confirmed that the antibacterial efficacy of the combination of phage vABWU2101 and tigecyc…	our findings could potentially be used to develop a therapeutic option for the treatment of SSTIs caused by MDR A. baumannii.
C1 [Wintachai	Phitchayapak] Walailak Univ	Sch Sci	Nakhon Si Thammarat 80161	Thailand.
[Surachat	Komwit] Prince Songkla Univ	Fac Sci	Div Computat Sci	Hat Yai 90110	Thailand.
[Surachat	Komwit] Prince Songkla Univ	Fac Sci	Mol Evolut & Computat Biol Res Unit	Hat Yai 90110	Thailand.
[Singkhamanan	Kamonnut] Prince Songkla Univ	Fac Med	Dept Biomed Sci & Biomed Engn	Hat Yai 90110	Thailand.
C3 Walailak University; Prince of Songkla University; Prince of Songkla
University; Prince of Songkla University
RP Wintachai	P (corresponding author)	Walailak Univ	Sch Sci	Nakhon Si Thammarat 80161	Thailand.
EM sanwinta@gmail.com; komwit.s@psu.ac.th; skamonnu@medicine.psu.ac.th
CR Adler BL	2014	JAMA DERMATOL	V150	P905	DOI 10.1001/jamadermatol.2013.8855
Ali A	2014	INT J SURG CASE REP	V5	P532	DOI 10.1016/j.ijscr.2014.04.019
Alic S	2017	FRONT MICROBIOL	V8	DOI 10.3389/fmicb.2017.01870
Alsultan AA	2013	J MED MICROBIOL	V62	P885	DOI 10.1099/jmm.0.057216-0
Altamirano FLG	2019	CLIN MICROBIOL REV	V32	DOI 10.1128/CMR.00066-18
ALTSCHUL SF	1990	J MOL BIOL	V215	P403	DOI 10.1006/jmbi.1990.9999
Arndt D	2019	BRIEF BIOINFORM	V20	P1560	DOI 10.1093/bib/bbx121
Aziz RK	2008	BMC GENOMICS	V9	DOI 10.1186/1471-2164-9-75
Bankevich A	2012	J COMPUT BIOL	V19	P455	DOI 10.1089/cmb.2012.0021
Bates Duane	2012	Can J Hosp Pharm	V65	P209
Bonilla N	2016	PEERJ	V4	DOI 10.7717/peerj.2261
Brandwein M	2016	NPJ BIOFILMS MICROBI	V2	DOI 10.1038/s41522-016-0004-z
Brossard KA	2012	INFECT IMMUN	V80	P228	DOI 10.1128/IAI.05913-11
Castellanos N	2019	CURR MICROBIOL	V76	P842	DOI 10.1007/s00284-019-01696-7
Cha K	2018	FRONT MICROBIOL	V9	DOI 10.3389/fmicb.2018.00696
Chan PP	2019	METHODS MOL BIOL	V1962	P1	DOI 10.1007/978-1-4939-9173-0_1
Chaves B.J.	2020	GENTAMICIN
CLARK WA	1962	APPL MICROBIOL	V10	P466	DOI 10.1128/AEM.10.5.466-471.1962
Clinical and Laboratory Standards Intitute	2009	M07A8 CLIN LAB STAND
Deng M	2014	ANTIMICROB AGENTS CH	V58	P297	DOI 10.1128/AAC.01727-13
Eckmann C	2013	J ANTIMICROB CHEMOTH	V68	pii25	DOI 10.1093/jac/dkt142
ELIOPOULOS G M	1988	Clinical Microbiology Reviews	V1	P139
Garneau JR	2017	SCI REP-UK	V7	DOI 10.1038/s41598-017-07910-5
Gedefie A	2021	INFECT DRUG RESIST	V14	P3711	DOI 10.2147/IDR.S332051
Gilchrist CLM	2021	BIOINFORMATICS	V37	P2473	DOI 10.1093/bioinformatics/btab007
Grygorcewicz B	2021	MICROB DRUG RESIST	V27	P25	DOI 10.1089/mdr.2020.0083
Guerrero DM	2010	SURG INFECT	V11	P49	DOI 10.1089/sur.2009.022
Hayward RS	2018	BRIT J CLIN PHARMACO	V84	P223	DOI 10.1111/bcp.13439
Hua YF	2019	ACTA BIOCH BIOPH SIN	V51	P1079	DOI 10.1093/abbs/gmz094
Santamaria RI	2014	APPL ENVIRON MICROB	V80	P446	DOI 10.1128/AEM.02256-13
Jeon J	2019	BMC MICROBIOL	V19	DOI 10.1186/s12866-019-1443-5
JONES DT	1992	COMPUT APPL BIOSCI	V8	P275	DOI 10.1093/bioinformatics/8.3.275
Kropinski AM	2009	ENVIRON MICROBIOL	V11	P2775	DOI 10.1111/j.1462-2920.2009.01970.x
Kropinski Andrew M.	2009	V501	P151	DOI 10.1007/978-1-60327-164-6_15
Labrie SJ	2010	NAT REV MICROBIOL	V8	P317	DOI 10.1038/nrmicro2315
LaVergne S	2018	OPEN FORUM INFECT DI	V5	DOI 10.1093/ofid/ofy064
Ly-Chatain MH	2014	FRONT MICROBIOL	V5	DOI 10.3389/fmicb.2014.00051
Ma YY	2016	SCI REP-UK	V6	DOI [10.1038/srep24776	10.1038/srep21605]
Manohar P	2019	SCI REP-UK	V9	DOI 10.1038/s41598-019-51742-4
Manohar P	2019	FRONT MICROBIOL	V10	DOI 10.3389/fmicb.2019.00574
Melo LDR	2016	FRONT MICROBIOL	V7	DOI 10.3389/fmicb.2016.01024
Mohanty S	2021	ANN MED SURG	V62	P228	DOI 10.1016/j.amsu.2021.01.010
Moland ES	2008	ANTIMICROB AGENTS CH	V52	P2940	DOI 10.1128/AAC.01581-07
Mondal SI	2021	INT J MOL SCI	V22	DOI 10.3390/ijms22115690
Navon-Venezia S	2007	J ANTIMICROB CHEMOTH	V59	P772	DOI 10.1093/jac/dkm018
Noskin GA	2005	CLIN INFECT DIS	V41	pS303	DOI 10.1086/431672
Oechslin F	2018	VIRUSES-BASEL	V10	DOI 10.3390/v10070351
Oliveira H	2020	APPL ENVIRON MICROB	V86	DOI 10.1128/AEM.00073-20
Oliveira H	2017	ENVIRON MICROBIOL	V19	P5060	DOI 10.1111/1462-2920.13970
Pandit A	2020	J APPL MICROBIOL	V129	P199	DOI 10.1111/jam.14609
Pelyuntha W	2021	FRONT MICROBIOL	V12	DOI 10.3389/fmicb.2021.662461
Perutelli A	2018	EUR REV MED PHARMACO	V22	P3595	DOI 10.26355/eurrev_201806_15186
Popova AV	2021	J VIROL	V95	DOI 10.1128/JVI.01714-20
Popova AV	2020	MICROBIOL RESOUR ANN	V9	DOI 10.1128/MRA.00398-20
Rahman M	2011	BIOFOULING	V27	P1087	DOI 10.1080/08927014.2011.631169
Regeimbal JM	2016	ANTIMICROB AGENTS CH	V60	P5806	DOI 10.1128/AAC.02877-15
Reid GE	2007	PHARMACOTHERAPY	V27	P1198	DOI 10.1592/phco.27.8.1198
Ripma LA	2014	APPL PLANT SCI	V2	DOI 10.3732/apps.1400062
Roilides E	2015	MICROBIOL SPECTR	V3	DOI 10.1128/microbiolspec.MB-0012-2014
Sarshar M	2021	PATHOGENS	V10	DOI 10.3390/pathogens10040387
Schooley RT	2017	ANTIMICROB AGENTS CH	V61	DOI 10.1128/AAC.00954-17
Sebeny PJ	2008	CLIN INFECT DIS	V47	P444	DOI 10.1086/590568
Seemann T	2014	BIOINFORMATICS	V30	P2068	DOI 10.1093/bioinformatics/btu153
Shahed-Al-Mahmud M	2021	ANTIBIOTICS-BASEL	V10	DOI 10.3390/antibiotics10030279
Shivaswamy VC	2015	MICROB DRUG RESIST	V21	P171	DOI 10.1089/mdr.2014.0120
Song WC	2019	NUCLEIC ACIDS RES	V47	pW74	DOI 10.1093/nar/gkz380
Stein GE	2006	CLIN INFECT DIS	V43	P518	DOI 10.1086/505494
Styles KM	2020	ANTIBIOTICS-BASEL	V9	DOI 10.3390/antibiotics9040200
Timoshina OY	2021	VIRUSES-BASEL	V13	DOI 10.3390/v13091688
Tom EF	2018	PEERJ	V6	DOI 10.7717/peerj.5190
Turner D	2018	VIRUSES-BASEL	V10	DOI 10.3390/v10010005
Vukotic G	2020	FRONT MED-LAUSANNE	V7	DOI 10.3389/fmed.2020.00426
Wang J	2017	ANN CLIN MICROB ANTI	V16	DOI 10.1186/s12941-017-0199-8
Wintachai P	2020	SCI REP-UK	V10	DOI 10.1038/s41598-020-68702-y
Wintachai P	2019	J MED MICROBIOL	V68	P1096	DOI 10.1099/jmm.0.001002
Wintachai P	2019	MICROB PATHOGENESIS	V126	P245	DOI 10.1016/j.micpath.2018.11.018
Wittebole X	2014	VIRULENCE	V5	P226	DOI 10.4161/viru.25991
Xu JZ	2020	VIRUSES-BASEL	V12	DOI 10.3390/v12020205
Yachdav G	2016	BIOINFORMATICS	V32	P3501	DOI 10.1093/bioinformatics/btw474
Yan JL	2014	BIODRUGS	V28	P265	DOI 10.1007/s40259-013-0081-y
Yele AB	2012	ARCH VIROL	V157	P1441	DOI 10.1007/s00705-012-1320-0
Zhou WL	2018	FRONT MICROBIOL	V9	DOI 10.3389/fmicb.2018.00850
Zurawski DV	2019	METHODS MOL BIOL	V1946	P271	DOI 10.1007/978-1-4939-9118-1_25
NR 83
TC 25
Z9 26
PD FEB
PY 2022
VL 14
IS 2
AR 194
DI 10.3390/v14020194
SC Virology
UT WOS:000762013800001
DA 2025-02-15
ER
PT J
AU LaVergne	S
Hamilton	T
Biswas	B
Kumaraswamy	M
Schooley	RT
Wooten	D
AF LaVergne	Stephanie
Hamilton	Theron
Biswas	Biswajit
Kumaraswamy	M.
Schooley	R. T.
Wooten	Darcy
TI Phage Therapy for a MultidrugResistant <i>Acinetobacter baumannii</i>
Craniectomy Site Infection
SO OPEN FORUM INFECTIOUS DISEASES
DT Article
DE bacteriophage; multidrug resistance; phage
ID BACTERIOPHAGE THERAPY
AB In the era of antibiotic resistance	alternative treatment options for multidrug-resistant bacterial infections are being explored. We present a case of multidrug-resistant Acinetobacter baumannii infection treated with bacteriophages. Clinical trials are needed to further investigate bacteriophage therapy as an option to treat multidrug-resistant bacterial infections.
C1 [LaVergne	Stephanie; Kumaraswamy	M.; Schooley	R. T.; Wooten	Darcy] Univ Calif San Diego	Dept Med	Div Infect Dis	La Jolla	CA 92093 USA.
[Hamilton	Theron; Biswas	Biswajit] Naval Med Res Ctr Frederick	Dept Genom & Bioinformat	Ft Detrick	MD USA.
C3 University of California System; University of California San Diego;
Naval Medical Research Center (NMRC)
RP LaVergne	S (corresponding author)	Univ Calif San Diego	La Jolla	CA 92093 USA.
EM slavergne@ucsd.edu
CR [Anonymous]	1989	Molecular Cloning: A Laboratory Manual
Bin Zaman S	2017	CUREUS J MED SCIENCE	V9	DOI 10.7759/cureus.1403
Centers for Disease Control and Prevention	ANT ANT RES
Clokie Martha Rj	2011	Bacteriophage	V1	P31	DOI 10.4161/bact.1.1.14942
Dubos RJ	1943	J EXP MED	V78	P161	DOI 10.1084/jem.78.3.161
Ormala Anni-Maria	2013	Bacteriophage	V3	pe24219
Pelfrene E	2016	J ANTIMICROB CHEMOTH	V71	P2071	DOI 10.1093/jac/dkw083
Rhoads D D	2009	J Wound Care	V18	P237
Schooley RT	2017	ANTIMICROB AGENTS CH	V61	DOI 10.1128/AAC.00954-17
Sulakvelidze A	2001	ANTIMICROB AGENTS CH	V45	P649	DOI 10.1128/AAC.45.3.649-659.2001
Wright A	2009	CLIN OTOLARYNGOL	V34	P349	DOI 10.1111/j.1749-4486.2009.01973.x
NR 11
TC 170
Z9 187
PD APR
PY 2018
VL 5
IS 4
DI 10.1093/ofid/ofy064
SC Immunology; Infectious Diseases; Microbiology
UT WOS:000431146000017
DA 2025-02-15
ER
PT J
AU Altamirano	FG
Forsyth	JH
Patwa	R
Kostoulias	X
Trim	M
Subedi	D
Archer	SK
Morris	FC
Oliveira	C
Kielty	L
Korneev	D
O'Bryan	MK
Lithgow	TJ
Peleg	AY
Barr	JJ
AF Gordillo Altamirano	Fernando
Forsyth	John H.
Patwa	Ruzeen
Kostoulias	Xenia
Trim	Michael
Subedi	Dinesh
Archer	Stuart K.
Morris	Faye C.
Oliveira	Cody
Kielty	Luisa
Korneev	Denis
O'Bryan	Moira K.
Lithgow	Trevor J.
Peleg	Anton Y.
Barr	Jeremy J.
TI Bacteriophage-resistant <i>Acinetobacter baumannii</i> are resensitized
to antimicrobials
SO NATURE MICROBIOLOGY
DT Article
AB We characterized two bacteriophages	phi FG02 and phi CO01	against clinical isolates of Acinetobacter baumannii and established that the bacterial capsule is the receptor for these phages. Phage-resistant mutants harboured loss-of-function mutations in genes responsible for capsule biosynthesis	resulting in capsule loss and disruption of phage adsorption. The phage-resistant strains were resensitized to human complement	beta-lactam antibiotics and alternative phages and exhibited diminished fitness in vivo. Using a mouse model of A. baumannii infection	we showed that phage therapy was effective.
C1 [Gordillo Altamirano	Fernando; Forsyth	John H.; Patwa	Ruzeen; Trim	Michael; Subedi	Dinesh; Oliveira	Cody; Kielty	Luisa; Korneev	Denis; O'Bryan	Moira K.; Barr	Jeremy J.] Monash Univ	Sch Biol Sci	Clayton	Vic	Australia.
[Gordillo Altamirano	Fernando; Forsyth	John H.; Patwa	Ruzeen; Trim	Michael; Subedi	Dinesh; Oliveira	Cody; Kielty	Luisa; Korneev	Denis; O'Bryan	Moira K.; Barr	Jeremy J.] Monash Univ	Biomed Discovery Inst	Clayton	Vic	Australia.
[Kostoulias	Xenia; Morris	Faye C.; Lithgow	Trevor J.; Peleg	Anton Y.] Monash Univ	Dept Microbiol	Clayton	Vic	Australia.
[Archer	Stuart K.] Monash Univ	Monash Bioinformat Platform	Fac Med Nursing & Hlth Sci	Clayton	Vic	Australia.
[Lithgow	Trevor J.; Peleg	Anton Y.; Barr	Jeremy J.] Monash Univ	Ctr Impact AMR	Clayton	Vic	Australia.
[Peleg	Anton Y.] Monash Univ	Dept Infect Dis	Alfred Hosp	Clayton	Vic	Australia.
[Peleg	Anton Y.] Monash Univ	Cent Clin Sch	Clayton	Vic	Australia.
C3 Monash University; Monash University; Monash University; Monash
University; Monash University; Monash University; Florey Institute of
Neuroscience & Mental Health; Monash University
RP Altamirano	FG; Barr	JJ (corresponding author)	Monash Univ	Sch Biol Sci	Clayton	Vic	Australia.; Altamirano	FG; Barr	JJ (corresponding author)	Monash Univ	Biomed Discovery Inst	Clayton	Vic	Australia.; Barr	JJ (corresponding author)	Monash Univ	Ctr Impact AMR	Clayton	Vic	Australia.
EM fernando.gordilloaltamirano@monash.edu; jeremy.barr@monash.edu
CR Ackermann HW	2012	ADV VIRUS RES	V82	P1	DOI 10.1016/B978-0-12-394621-8.00017-0
Altamirano FLG	2019	CLIN MICROBIOL REV	V32	DOI 10.1128/CMR.00066-18
[Anonymous]	2019	Antibiotic Resistance Threats in the United States
Bonilla N	2016	PEERJ	V4	DOI 10.7717/peerj.2261
Chan BK	2016	SCI REP-UK	V6	DOI 10.1038/srep26717
Clinical and Laboratory Standards Institute	2015	M100S25 CLIN LAB S S
Datsenko KA	2000	P NATL ACAD SCI USA	V97	P6640	DOI 10.1073/pnas.120163297
DAVISON E	1985	J ELECTRON MICR TECH	V2	P35	DOI 10.1002/jemt.1060020105
Geisinger E	2019	ANNU REV MICROBIOL	V73	P481	DOI 10.1146/annurev-micro-020518-115714
Gillis A	2014	J MICROBIOL METH	V106	P101	DOI 10.1016/j.mimet.2014.08.012
Kenyon JJ	2013	PLOS ONE	V8	DOI 10.1371/journal.pone.0062160
Morris FC	2019	FRONT MICROBIOL	V10	DOI 10.3389/fmicb.2019.01601
Peleg AY	2008	CLIN MICROBIOL REV	V21	P538	DOI 10.1128/CMR.00058-07
Russo TA	2010	INFECT IMMUN	V78	P3993	DOI 10.1128/IAI.00366-10
Schooley RT	2017	ANTIMICROB AGENTS CH	V61	DOI 10.1128/AAC.00954-17
Singh JK	2019	FRONT MICROBIOL	V9	DOI 10.3389/fmicb.2018.03301
Torres-Barceló C	2016	TRENDS MICROBIOL	V24	P249	DOI 10.1016/j.tim.2015.12.011
WHO	2017	GLOB PRIOR LIST ANT	VFourth	P1
Wiegand I	2008	NAT PROTOC	V3	P163	DOI 10.1038/nprot.2007.521
NR 19
TC 185
Z9 199
PD FEB
PY 2021
VL 6
IS 2
BP 157
EP +
DI 10.1038/s41564-020-00830-7
EA JAN 2021
SC Microbiology
UT WOS:000607037000004
DA 2025-02-15
ER
PT J
AU Zhang	LW
Wang	XQ
Hua	XT
Yu	YS
Leptihn	S
Loh	B
AF Zhang	Liwei
Wang	Xiaoqing
Hua	Xiaoting
Yu	Yunsong
Leptihn	Sebastian
Loh	Belinda
TI Therapeutic evaluation of the<i> Acinetobacter</i><i> baumannii</i>
phage Phab24 for clinical use
SO VIRUS RESEARCH
DT Article
DE Bacteriophage; Myovirus; Acinetobacter baumannii; Phage matching; Phage
therapy
ID INFECTION; DNA
AB Phages have shown to be effective in treating bacterial infections. However	when evaluating the therapeutic potential of novel phage isolates which have the ability to infect and kill a pathogen	it is important to include parameters such as stability (crucial for storage and delivery)	infection dynamics in vitro and in vivo (for efficacy and dosing)	and an in-depth genome analysis (to exclude the presence of virulence or lysogeny genes)	among others. In this study	we characterized bacteriophage Phab24	which infects a colistin-resistant strain of the notorious nosocomial pathogen Acinetobacter baumannii. Our study is crucial for the use of Phab24 in therapy	while also advancing our understanding of phage predation.
C1 [Zhang	Liwei; Leptihn	Sebastian] Zhejiang Univ	Zhejiang Univ Univ Edinburgh ZJU UoE Inst	Int Campus	Haining	Zhejiang	Peoples R China.
[Wang	Xiaoqing] Lishui Univ	Sch Med	Lishui	Peoples R China.
[Hua	Xiaoting; Yu	Yunsong; Leptihn	Sebastian] Zhejiang Univ	Sir Run Shaw Hosp	Dept Infect Dis	Sch Med	Hangzhou	Peoples R China.
[Leptihn	Sebastian] Univ Edinburgh	Med Sch	Coll Med & Vet Med	Biomed Sci	1 George Sq	Edinburgh EH8 9JZ	Scotland.
[Loh	Belinda] Fraunhofer Inst Cell Therapy & Immunol	Dept Vaccines & Infect Models	Perlickstr 1	D-04103 Leipzig	Germany.
C3 Zhejiang University; Lishui University; Zhejiang University; University
of Edinburgh; Fraunhofer Gesellschaft; Fraunhofer Germany; Fraunhofer
Cell Therapy & Immunology
RP Leptihn	S (corresponding author)	Zhejiang Univ	Zhejiang Univ Univ Edinburgh ZJU UoE Inst	Int Campus	Haining	Zhejiang	Peoples R China.; Leptihn	S (corresponding author)	Zhejiang Univ	Sir Run Shaw Hosp	Dept Infect Dis	Sch Med	Hangzhou	Peoples R China.; Leptihn	S (corresponding author)	Univ Edinburgh	Med Sch	Coll Med & Vet Med	Biomed Sci	1 George Sq	Edinburgh EH8 9JZ	Scotland.; Loh	B (corresponding author)	Fraunhofer Inst Cell Therapy & Immunol	Dept Vaccines & Infect Models	Perlickstr 1	D-04103 Leipzig	Germany.
EM sebastian.leptihn@ed.ac.uk; belinda.loh@izi.fraunhofer.de
CR Al-Anany AM	2021	CELL REP	V35	DOI 10.1016/j.celrep.2021.109172
Altamirano FLG	2022	EBIOMEDICINE	V80	DOI 10.1016/j.ebiom.2022.104045
Carver T	2009	BIOINFORMATICS	V25	P119	DOI 10.1093/bioinformatics/btn578
Chibani-Chennoufi S	2004	ANTIMICROB AGENTS CH	V48	P2558	DOI 10.1128/AAC.48.7.2558-2569.2004
Delcher AL	2007	BIOINFORMATICS	V23	P673	DOI 10.1093/bioinformatics/btm009
El Haddad L	2019	CLIN INFECT DIS	V69	P167	DOI 10.1093/cid/ciy947
Fournier PE	2006	PLOS GENET	V2	P62	DOI 10.1371/journal.pgen.0020007
Altamirano FG	2021	NAT MICROBIOL	V6	P157	DOI 10.1038/s41564-020-00830-7
Harding CM	2018	NAT REV MICROBIOL	V16	P91	DOI 10.1038/nrmicro.2017.148
Henein AE	2016	FRONT MICROBIOL	V7	DOI 10.3389/fmicb.2016.01198
Jain C	2018	NAT COMMUN	V9	DOI 10.1038/s41467-018-07641-9
Jepson CD	2004	VACCINE	V22	P2413	DOI 10.1016/j.vaccine.2003.11.065
Jonczyk E	2011	FOLIA MICROBIOL	V56	P191	DOI 10.1007/s12223-011-0039-8
Leptihn S	2022	FUTURE MICROBIOL	V17	P643	DOI 10.2217/fmb-2022-0054
Leptihn S	2019	INFECT MICROBE DIS	V1	P33	DOI 10.1097/IM9.0000000000000009
Letunic I	2021	NUCLEIC ACIDS RES	V49	pW293	DOI 10.1093/nar/gkab301
Liu CG	2020	MBIO	V11	DOI 10.1128/mBio.01462-20
Loh B	2021	MICROBIOL RESOUR ANN	V10	DOI 10.1128/MRA.00669-21
Loh B	2020	FRONT MICROBIOL	V11	DOI 10.3389/fmicb.2020.579802
Loh B	2021	APPL ENVIRON MICROB	V87	DOI 10.1128/AEM.01979-20
Loh B	2020	INFECT MICROBE DIS	V2	P1	DOI 10.1097/IM9.0000000000000018
Lusiak-Szelachowska M	2022	BACTERIOPHAGES ANTIB	V29	P1
MAKHOV AM	1993	VIROLOGY	V194	P117	DOI 10.1006/viro.1993.1241
Manohar P	2022	MICROBIOL SPECTR	V10	DOI 10.1128/spectrum.01393-21
Manohar P	2022	ACS INFECT DIS	V8	P59	DOI 10.1021/acsinfecdis.1c00117
Manohar P	2019	SCI REP-UK	V9	DOI 10.1038/s41598-019-51742-4
Matsuzaki S	2014	NATURE	V509	pS9	DOI 10.1038/509S9a
Meier-Kolthoff JP	2017	BIOINFORMATICS	V33	P3396	DOI 10.1093/bioinformatics/btx440
Monteiro R	2019	TRENDS MICROBIOL	V27	P368	DOI 10.1016/j.tim.2018.10.008
Murray CJLea	2022	Global burden of bacterial antimicrobial resistance in 2019: a systematic analysis
Noguchi H	2008	DNA RES	V15	P387	DOI 10.1093/dnares/dsn027
Oliveira H	2019	J VIROL	V93	DOI 10.1128/JVI.01163-18
Pirnay JP	2020	FRONT MICROBIOL	V11	DOI 10.3389/fmicb.2020.01171
Schneider CA	2012	NAT METHODS	V9	P671	DOI 10.1038/nmeth.2089
Seifert H	1997	J CLIN MICROBIOL	V35	P2819	DOI 10.1128/JCM.35.11.2819-2825.1997
Stothard P	2005	BIOINFORMATICS	V21	P537	DOI 10.1093/bioinformatics/bti054
Tacconelli E	2018	LANCET INFECT DIS	V18	P318	DOI [10.1016/s1473-3099(17)30753-3	10.1016/S1473-3099(17)30753-3]
Tagliaferri TL	2019	FRONT CELL INFECT MI	V9	DOI 10.3389/fcimb.2019.00022
Trebosc V	2019	MBIO	V10	DOI 10.1128/mBio.01083-19
Tsai CJY	2016	VIRULENCE	V7	P214	DOI 10.1080/21505594.2015.1135289
Tynecki P	2020	PHAGE AI BACTERIOPHA
Wang XQ	2021	EMERG MICROBES INFEC	V10	P2205	DOI 10.1080/22221751.2021.2002671
Watts G	2017	LANCET	V390	P2539	DOI 10.1016/S0140-6736(17)33249-X
Wickham H.	2016	GGPLOT2 USE R	V2	P260	DOI DOI 10.1007/978-3-319-24277-4
Wu NN	2021	EMERG MICROBES INFEC	V10	P612	DOI [10.1080/22221751.2021.1902754	10.1080/22221751.2021.1902754CrossMarkLogoCrossMark]
NR 45
TC 6
Z9 6
PD OCT 15
PY 2022
VL 320
AR 198889
DI 10.1016/j.virusres.2022.198889
EA AUG 2022
SC Virology
UT WOS:000860355000002
DA 2025-02-15
ER
PT J
AU Kolsi	A
Haukka	K
Dougnon	V
Agbankpe	AJ
Fabiyi	K
Virta	M
Skurnik	M
Kantele	A
Kiljunen	S
AF Kolsi	Anna
Haukka	Kaisa
Dougnon	Victorien
Agbankpe	Alidehou Jerrold
Fabiyi	Kafayath
Virta	Marko
Skurnik	Mikael
Kantele	Anu
Kiljunen	Saija
TI Isolation and characterization of three novel <i>Acinetobacter
baumannii</i> phages from Beninese hospital wastewater
SO ARCHIVES OF VIROLOGY
DT Article
ID MICROBIAL GENOMES; BACTERIOPHAGE; SURVEILLANCE; RESISTANCE
AB Acinetobacter baumannii is an opportunistic pathogen that is mostly associated with hospital-acquired infections. The rapid emergence of multi- and pan-drug-resistant Acinetobacter strains poses an increasing challenge in hospitals. Phage therapy offers one treatment option for infections caused by A. baumannii. We isolated three phages from Beninese hospital wastewater - fBenAci001	fBenAci002	and fBenAci003 - that infected clinical A. baumannii strains from Finnish patients. Phylogenetic analysis showed that these phages resemble phages of the genus Friunavirus	family Autographiviridae. The isolated phages meet the requirements set for phages used for phage therapy. However	they were found to have a narrow host range	which may limit their therapeutic use.
C1 [Kolsi	Anna; Haukka	Kaisa; Skurnik	Mikael; Kantele	Anu; Kiljunen	Saija] Univ Helsinki	Fac Med	Human Microbiome Res Program	Res Programs Unit	Helsinki	Finland.
[Kolsi	Anna; Haukka	Kaisa; Virta	Marko] Univ Helsinki	Dept Microbiol	Helsinki	Finland.
[Dougnon	Victorien; Agbankpe	Alidehou Jerrold; Fabiyi	Kafayath] Univ Abomey Calavi	Polytech Sch Abomey Calavi	Res Unit Appl Microbiol & Pharmacol Nat Subst	Abomey Calavi	Benin.
[Skurnik	Mikael; Kiljunen	Saija] Hosp Dist Helsinki & Uusimaa	HUS Diagnost Ctr	Div Clin Microbiol	Helsinki	Finland.
[Kantele	Anu] Univ Helsinki	Hosp Dist Helsinki & Uusimaa	Meilahti Vaccine Res Ctr MeVac	Infect Dis	Helsinki	Finland.
C3 University of Helsinki; Finland National Institute for Health & Welfare;
University of Helsinki; University of Abomey Calavi; University of
Helsinki; Helsinki University Central Hospital; University of Helsinki;
Helsinki University Central Hospital
RP Kiljunen	S (corresponding author)	Univ Helsinki	Fac Med	Human Microbiome Res Program	Res Programs Unit	Helsinki	Finland.; Kiljunen	S (corresponding author)	Hosp Dist Helsinki & Uusimaa	HUS Diagnost Ctr	Div Clin Microbiol	Helsinki	Finland.
EM saija.kiljunen@helsinki.fi
CR Abdelkader K	2020	APPL ENVIRON MICROB	V86	DOI 10.1128/AEM.01311-20
Alcock BP	2020	NUCLEIC ACIDS RES	V48	pD517	DOI 10.1093/nar/gkz935
Altschul SF	1997	NUCLEIC ACIDS RES	V25	P3389	DOI 10.1093/nar/25.17.3389
Aziz RK	2008	BMC GENOMICS	V9	DOI 10.1186/1471-2164-9-75
BAKER PM	1982	J CLIN MICROBIOL	V15	P491	DOI 10.1128/JCM.15.3.491-502.1982
Berriman Matt	2003	Briefings in Bioinformatics	V4	P124	DOI 10.1093/bib/4.2.124
Bortolaia V	2020	J ANTIMICROB CHEMOTH	V75	P3491	DOI 10.1093/jac/dkaa345
Brettin T	2015	SCI REP-UK	V5	DOI 10.1038/srep08365
Coil D	2015	BIOINFORMATICS	V31	P587	DOI 10.1093/bioinformatics/btu661
Essoh C	2019	MICROBIOL RESOUR ANN	V8	DOI 10.1128/MRA.01358-18
FARRIS JS	1972	AM NAT	V106	P645	DOI 10.1086/282802
Garneau JR	2017	SCI REP-UK	V7	DOI 10.1038/s41598-017-07910-5
Grygorcewicz B	2020	INT J MOL SCI	V21	DOI 10.3390/ijms21124390
Ho YH	2016	PLOS ONE	V11	DOI 10.1371/journal.pone.0168380
Huang GT	2013	CURR MICROBIOL	V66	P535	DOI 10.1007/s00284-013-0308-7
Joensen KG	2014	J CLIN MICROBIOL	V52	P1501	DOI 10.1128/JCM.03617-13
Kajova M	2021	EUROSURVEILLANCE	V26	DOI 10.2807/1560-7917.ES.2021.26.39.2001360
Kallio MA	2011	BMC GENOMICS	V12	DOI 10.1186/1471-2164-12-507
Lai MJ	2016	PLOS ONE	V11	DOI 10.1371/journal.pone.0153361
Laslett D	2004	NUCLEIC ACIDS RES	V32	P11	DOI 10.1093/nar/gkh152
Lefort V	2015	MOL BIOL EVOL	V32	P2798	DOI 10.1093/molbev/msv150
Lin NT	2010	RES MICROBIOL	V161	P308	DOI 10.1016/j.resmic.2010.03.007
Loc-Carrillo Catherine	2011	Bacteriophage	V1	P111
Markkanen MA	2023	MSPHERE	V8	DOI 10.1128/msphere.00538-22
Meier-Kolthoff JP	2017	BIOINFORMATICS	V33	P3396	DOI 10.1093/bioinformatics/btx440
Meier-Kolthoff JP	2013	STAND GENOMIC SCI	V9	P28	DOI [10.1186/1944-3277-9-2	10.4056/sigs.4207886]
Meier-Kolthoff JP	2013	BMC BIOINFORMATICS	V14	DOI 10.1186/1471-2105-14-60
Moraru C	2020	VIRUSES-BASEL	V12	DOI 10.3390/v12111268
Murray CJL	2022	LANCET	V399	P629	DOI 10.1016/S0140-6736(21)02724-0
Nir-Paz R	2019	CLIN INFECT DIS	V69	P2015	DOI 10.1093/cid/ciz222
Overbeek R	2014	NUCLEIC ACIDS RES	V42	pD206	DOI 10.1093/nar/gkt1226
Patpatia S	2022	FRONT CELL INFECT MI	V12	DOI 10.3389/fcimb.2022.1032052
Playford EG	2007	J HOSP INFECT	V65	P204	DOI 10.1016/j.jhin.2006.11.010
Popova AV	2017	VIRUSES-BASEL	V9	DOI 10.3390/v9070188
Rice LB	2008	J INFECT DIS	V197	P1079	DOI 10.1086/533452
SAMBROOK J.	2001	Molecular Cloning: A Laboratory Manual	V3rd
Schooley RT	2017	ANTIMICROB AGENTS CH	V61	DOI 10.1128/AAC.00954-17
Suh GA	2022	ANTIMICROB AGENTS CH	V66	DOI [10.1128/aac.02071-21	10.1128/AAC.02071-21]
World Health Organization	2017	DEPR OTH COMM MENT D
Wu ML	2019	FRONT MICROBIOL	V9	DOI 10.3389/fmicb.2018.03302
Yu Guangchuang	2020	Curr Protoc Bioinformatics	V69	pe96	DOI 10.1002/cpbi.96
Yuan YY	2021	MICROB BIOTECHNOL	V14	P403	DOI 10.1111/1751-7915.13594
Zhang Z	2000	J COMPUT BIOL	V7	P203	DOI 10.1089/10665270050081478
Zimmermann L	2018	J MOL BIOL	V430	P2237	DOI 10.1016/j.jmb.2017.12.007
NR 44
TC 6
Z9 7
PD SEP
PY 2023
VL 168
IS 9
AR 228
DI 10.1007/s00705-023-05845-z
SC Virology
UT WOS:001048615600001
DA 2025-02-15
ER
PT J
AU Sisakhtpour	B
Mirzaei	A
Karbasizadeh	V
Hosseini	N
Shabani	M
Moghim	S
AF Sisakhtpour	Behnam
Mirzaei	Arezoo
Karbasizadeh	Vajihe
Hosseini	Nafiseh
Shabani	Mehdi
Moghim	Sharareh
TI The characteristic and potential therapeutic effect of isolated
multidrug-resistant <i>Acinetobacter baumannii</i> lytic phage
SO ANNALS OF CLINICAL MICROBIOLOGY AND ANTIMICROBIALS
DT Article
DE Multi-drug resistant Acinetobacter baumannii; Bacteriophage; Phage
therapy; Endolysin activity
ID BACTERIOPHAGE THERAPY; OUTER-MEMBRANE; ENDOLYSIN
AB Background Widespread misuse of antibiotics caused bacterial resistance increasingly become a serious threat. Bacteriophage therapy promises alternative treatment strategies for combatting drug-resistant bacterial infections. In this study	we isolated and characterized a novel	potent lytic bacteriophage against multi-drug resistant (MDR) Acinetobacter baumannii and described the lytic capability and endolysin activity of the phage to evaluate the potential in phage therapy. Methods A novel phage	pIsf-AB02	was isolated from hospital sewage. The morphological analysis	its host range	growth characteristics	stability under various conditions	genomic restriction pattern were systematically investigated. The protein pattern of the phage was analyzed	and the endolysin activity of the phage was determined under the non-denaturing condition on SDS-PAGE. The optimal lytic titer of phage was assessed by co-culture of the phage with clinical MDR A. baumannii isolates. Finally	HeLa cells were used to examine the safety of the phage. Results The morphological analysis revealed that the pIsf-AB02 phage displays morphology resembling the Myoviridae family. It can quickly destroy 56.3% (27/48) of clinical MDR A. baumannii isolates. This virulent phage could decrease the bacterial host cells (from 10(8) CFU/ml to 10(3) CFU/ml) in 30 min. The optimum stability of the phage w…	and it can save HeLa cells from A. baumannii infection. Conclusion In this study	we isolated a novel lytic MDR A. baumannii bacteriophage	pIsf-AB02. This phage showed suitable stability at different temperatures and pHs	and demonstrated potent in vitro endolysin activity. pIsf-AB02 may be a good candidate as a therapeutic agent to control nosocomial infections caused by MDR A. baumannii.
C1 [Sisakhtpour	Behnam; Mirzaei	Arezoo; Karbasizadeh	Vajihe; Hosseini	Nafiseh; Shabani	Mehdi; Moghim	Sharareh] Isfahan Univ Med Sci	Fac Med	Dept Bacteriol & Virol	Esfahan 81744176	Iran.
C3 Isfahan University of Medical Sciences
RP Moghim	S (corresponding author)	Isfahan Univ Med Sci	Fac Med	Dept Bacteriol & Virol	Esfahan 81744176	Iran.
EM moghim@med.mui.ac.ir
CR Adams-Haduch JM	2008	ANTIMICROB AGENTS CH	V52	P3837	DOI 10.1128/AAC.00570-08
Arnold HP	2000	VIROLOGY	V267	P252	DOI 10.1006/viro.1999.0105
Atamer Z	2009	INT DAIRY J	V19	P228	DOI 10.1016/j.idairyj.2008.10.012
Bassetti M	2008	FUTURE MICROBIOL	V3	P649	DOI 10.2217/17460913.3.6.649
Brown	2021	BACTERIOPHAGE BIOL T	P465
Capra ML	2009	J APPL MICROBIOL	V107	P1350	DOI 10.1111/j.1365-2672.2009.04313.x
Capra ML	2006	J APPL MICROBIOL	V100	P334	DOI 10.1111/j.1365-2672.2005.02767.x
Chaudhry WN	2017	PLOS ONE	V12	DOI 10.1371/journal.pone.0168615
Chen J	2009	SCIENCE	V323	P139	DOI 10.1126/science.1164783
Dashti AA	2009	KUWAIT MED J	V41	P117
Düring K	1999	FEBS LETT	V449	P93	DOI 10.1016/S0014-5793(99)00405-6
Falagas ME	2008	CLIN INFECT DIS	V46	P1121	DOI 10.1086/528867
Fan JD	2016	VET MICROBIOL	V191	P65	DOI 10.1016/j.vetmic.2016.06.001
Ghajavand H	2017	RES PHARM SCI	V12	P373	DOI 10.4103/1735-5362.213982
Gong YL	2016	J MICROBIOL	V54	P551	DOI 10.1007/s12275-016-6146-0
Haq IU	2012	VIROL J	V9	DOI 10.1186/1743-422X-9-9
Huang GT	2016	FRONT MICROBIOL	V7	DOI 10.3389/fmicb.2016.01717
Jo A	2016	FOOD SCI BIOTECHNOL	V25	P1211	DOI 10.1007/s10068-016-0192-6
Jyothisri K	1999	FEBS LETT	V443	P57	DOI 10.1016/S0014-5793(98)01679-2
Kitti T	2014	INDIAN J MICROBIOL	V54	P383	DOI 10.1007/s12088-014-0472-x
Kocharunchitt C	2009	INT J FOOD MICROBIOL	V128	P453	DOI 10.1016/j.ijfoodmicro.2008.10.014
Kropinski Andrew M.	2009	V501	P69	DOI 10.1007/978-1-60327-164-6_7
Kusradze I	2016	FRONT MICROBIOL	V7	DOI 10.3389/fmicb.2016.01590
Laanto E	2011	APPL ENVIRON MICROB	V77	P7868	DOI 10.1128/AEM.05574-11
LAEMMLI UK	1973	J MOL BIOL	V80	P575	DOI 10.1016/0022-2836(73)90198-8
Lai MJ	2013	INT J ANTIMICROB AG	V42	P141	DOI 10.1016/j.ijantimicag.2013.04.022
Lai MJ	2011	APPL MICROBIOL BIOT	V90	P529	DOI 10.1007/s00253-011-3104-y
Lee CN	2011	APPL ENVIRON MICROB	V77	P6755	DOI 10.1128/AEM.05116-11
Lin DM.	2017	WORLD J GASTRO ENDOS	V8
LOCKINGTON RA	1988	APPL ENVIRON MICROB	V54	P1575	DOI 10.1128/AEM.54.6.1575-1580.1988
Mahmoudi Monfared A.	2019	IRAN ARCH CLIN INFEC	V14	P2
Matsuzaki Shigenobu	2005	Journal of Infection and Chemotherapy	V11	P211	DOI 10.1007/s10156-005-0408-9
Merabishvili M	2014	PLOS ONE	V9	DOI 10.1371/journal.pone.0104853
Mirzaei B	2020	BMC RES NOTES	V13	DOI 10.1186/s13104-020-05224-w
Mulani MS	2019	FRONT MICROBIOL	V10	DOI 10.3389/fmicb.2019.00539
Nakai T	2002	RES MICROBIOL	V153	P13	DOI 10.1016/S0923-2508(01)01280-3
Navidinia M	2016	The clinical importance of emerging ESKAPE pathogens in nosocomial infections
Nouraldin AAM	2016	ALEX J MED	V52	P99	DOI 10.1016/j.ajme.2015.05.002
Orito Y	2004	APPL MICROBIOL BIOT	V65	P105	DOI 10.1007/s00253-003-1522-1
Parisien A	2008	J APPL MICROBIOL	V104	P1	DOI 10.1111/j.1365-2672.2007.03498.x
Philipson CW	2018	VIRUSES-BASEL	V10	DOI 10.3390/v10040188
Regeimbal JM	2016	ANTIMICROB AGENTS CH	V60	P5806	DOI 10.1128/AAC.02877-15
Rice G	2001	P NATL ACAD SCI USA	V98	P13341	DOI 10.1073/pnas.231170198
Rice LB	2010	INFECT CONT HOSP EP	V31	pS7	DOI 10.1086/655995
Safari M	2013	HIGH PREVALENCE MULT
Schooley RT	2017	ANTIMICROB AGENTS CH	V61	DOI 10.1128/AAC.00954-17
Shen GH	2012	PLOS ONE	V7	DOI 10.1371/journal.pone.0046537
Standardization IOf	2000	WAT QUAL DET EN BACT
Vieira A	2012	EUR J CLIN MICROBIOL	V31	P3241	DOI 10.1007/s10096-012-1691-x
Wayne	2018	2018M100S28 CLSI	pM100
Yang ZC	2019	MSYSTEMS	V4	DOI 10.1128/mSystems.00068-19
Zhang HM	2019	APPL ENVIRON MICROB	V85	DOI 10.1128/AEM.00555-19
NR 52
TC 24
Z9 24
PD JAN 7
PY 2022
VL 21
IS 1
AR 1
DI 10.1186/s12941-022-00492-9
SC Microbiology
UT WOS:000740239600001
DA 2025-02-15
ER
PT J
AU Shivaswamy	VC
Kalasuramath	SB
Sadanand	CK
Basavaraju	AK
Ginnavaram	V
Bille	S
Ukken	SS
Pushparaj	UN
AF Shivaswamy	VinodKumar Chickmangalure
Kalasuramath	Suneeta Basavaraj
Sadanand	Chethan Kumar
Basavaraju	Abhishek Kilagere
Ginnavaram	Varsha
Bille	Sumanth
Ukken	Sanjay Saju
Pushparaj	Usha Nandini
TI Ability of Bacteriophage in Resolving Wound Infection Caused by
Multidrug-Resistant <i>Acinetobacter baumannii</i> in Uncontrolled
Diabetic Rats
SO MICROBIAL DRUG RESISTANCE
DT Article
ID LYTIC BACTERIOPHAGE; PHAGE
AB Acinetobacter baumannii	a substantial nosocomial pathogen	has developed resistance to almost all available antimicrobial drugs. Bacteriophage therapy is a possible alternative treatment for multidrug-resistant (MDR) bacterial infections. In this study	we have successfully isolated bacteriophage active against clinical strains of A. baumannii by enrichment from hospital sewage sludge using representatives of those strains. The bacteriophage isolated against A. baumannii formed plaques against beta-lactamases producing strains of A. baumannii. The utility of bacteriophage specific for A. baumannii to resolve wound infection in uncontrolled diabe…	Group II was infected with MDR A. baumannii and challenged with bacteriophage	Group III was infected with MDR A. baumannii	Group IV was infected with MDR A. baumannii and challenged with antibiotic colistin	and Group V consisted of noninfected rats and sprayed with phage (Phage control). A significant decrease in infection	period of epithelization	and wound contraction was observed in the phage-challenged group when compared with antibiotic-treated uncontrolled diabetic rats and the control group. To conclude the study	new insights are provided into the biology of the broad host range of A. baumannii phage	demonstrating that A. baumannii phage has prospects for the treatment of infections caused by the MDR A. baumannii.
C1 [Shivaswamy	VinodKumar Chickmangalure] SS Inst Med Sci & Res Ctr	Dept Microbiol	Davangere 577005	Karnataka	India.
[Kalasuramath	Suneeta Basavaraj] SS Inst Med Sci & Res Ctr	Dept Physiol	Davangere 577005	Karnataka	India.
[Sadanand	Chethan Kumar] SS Inst Med Sci & Res Ctr	Dept Pharmacol	Davangere 577005	Karnataka	India.
[Basavaraju	Abhishek Kilagere; Ginnavaram	Varsha; Bille	Sumanth; Ukken	Sanjay Saju; Pushparaj	Usha Nandini] SS Inst Med Sci & Res Ctr	Davangere 577005	Karnataka	India.
RP Shivaswamy	VC (corresponding author)	SS Inst Med Sci & Res Ctr	Dept Microbiol	NH-4	Bypass Rd	Davangere 577005	Karnataka	India.
EM vinodmicro@yahoo.com
CR Abbo A	2007	EUR J CLIN MICROBIOL	V26	P793	DOI 10.1007/s10096-007-0371-8
Ananthakrishnan AN.	2004	INDIAN J MED MICROBI	V18	P160
Antunes LCS	2011	PLOS ONE	V6	DOI 10.1371/journal.pone.0022674
BAUER AW	1966	AM J CLIN PATHOL	V45	P493
Bojovazova G.G.	1991	J MICROBIOL EPIDEMIO	V4	P5
Chu YW	2001	ANTIMICROB AGENTS CH	V45	P710	DOI 10.1128/AAC.45.3.710-714.2001
Deirdre C.	2000	J CLIN MICROBIOL	V12	P42662
Dijkshoorn L	2007	NAT REV MICROBIOL	V5	P939	DOI 10.1038/nrmicro1789
Dwajani S.	2009	INTERNET J ALTERN ME	V7	P128
El-Din R. A. A.	2014	African Journal of Microbiology Research	V8	P1580
Haq IU	2012	VIROL J	V9	DOI 10.1186/1743-422X-9-9
Jin J	2012	BMC MICROBIOL	V12	DOI 10.1186/1471-2180-12-156
Kumar M S	2006	Indian J Med Microbiol	V24	P208
Lenzen S	2008	DIABETOLOGIA	V51	P216	DOI 10.1007/s00125-007-0886-7
Lin NT	2010	RES MICROBIOL	V161	P308	DOI 10.1016/j.resmic.2010.03.007
Lood R	2008	BMC MICROBIOL	V8	DOI 10.1186/1471-2180-8-139
McConnell MJ	2013	FEMS MICROBIOL REV	V37	P130	DOI 10.1111/j.1574-6976.2012.00344.x
Mendes JJ	2013	WOUND REPAIR REGEN	V21	P595	DOI 10.1111/wrr.12056
Muppayyanavarmath S. S.	1999	Indian Journal of Pharmacology	V31	P290
Oi K	1997	BIOCHEM MOL MED	V62	P70	DOI 10.1006/bmme.1997.2622
Popova AV	2012	FEMS MICROBIOL LETT	V332	P40	DOI 10.1111/j.1574-6968.2012.02573.x
SLOPEK S	1983	ARCH IMMUNOL THER EX	V31	P267
SMITH HW	1982	J GEN MICROBIOL	V128	P307
Steven H.	2006	MICROB DRUG RESIST	V12	P164
Valencia R	2009	INFECT CONT HOSP EP	V30	P257	DOI 10.1086/595977
Vila J	2008	EXPERT OPIN PHARMACO	V9	P587	DOI 10.1517/14656566.9.4.587
Vinodkumar CS	2008	INDIAN J PATHOL MICR	V51	P360	DOI 10.4103/0377-4929.42511
VinodKumar CS	2011	INT J PHARM SCI DRUG	V3	P202
Yang H.	2012	BMC MICROBIOL	V10	P131
NR 29
TC 42
Z9 48
PD APR 1
PY 2015
VL 21
IS 2
BP 171
EP 177
DI 10.1089/mdr.2014.0120
SC Infectious Diseases; Microbiology; Pharmacology & Pharmacy
UT WOS:000351843800007
DA 2025-02-15
ER
PT J
AU Ghaznavi-Rad	E
Komijani	M
Moradabadi	A
Rezaei	M
Shaykh-Baygloo	N
AF Ghaznavi-Rad	Ehsanollah
Komijani	Majid
Moradabadi	Alireza
Rezaei	Marzieh
Shaykh-Baygloo	Nima
TI Isolation of a lytic bacteriophage against extensively drug-resistant
<i>Acinetobacter baumannii</i> infections and its dramatic effect in rat
model of burn infection
SO JOURNAL OF CLINICAL LABORATORY ANALYSIS
DT Article
DE Acinetobacter baumannii; antibiotic resistance; bacteriophage; burn;
phage therapy
ID PREVALENCE; VIRUSES
AB Objectives Acinetobacter Baumannii is an opportunistic nosocomial pathogen belonging to the Moraxellaceae family. The emergence of multidrug resistant strains of this pathogen caused many problems for hospitals and patients. The aim of the current study was to isolate	identify	and morphologically	physiologically	and in vivo analyze a new lytic bacteriophage targeting extensively drug-resistant (XDR) A. baumannii. Materials and Methods Different wastewater samples were tested for isolation of lytic bacteriophage against 19 A. baumannii isolates obtained from patients hospitalized in a hospital in Arak	Iran	from January 2019 to March 2019. The phenotypic and genotypic characteristics of A. baumannii strains (resistance genes including: adeA	adeB	adeC	adeR	adeS	ISAba1	blaOXA-23	blaOXA-24) were analyzed. The isolated phage characteristics including adsorption time	pH and thermal stability	host range	one-step growth rate	electron microscopy examination	and therapeutic efficacy of the phage were also investigated. Therapeutic efficacy of the phage was evaluated in a rat model with burn infection of XDR A. baumannii. The lesion image was taken on different days after burning and infection induction and was compared with phage untreated lesions. Results The results showed unique characteristics of the isolated phage (vB-AbauM-Arak1) including high…	stability at a relatively wide range of temperatures and pH values	short adsorption time	short latent period	and large burst size. In relation to the therapeutic efficacy of the phage	the lesion area decreased in phage-treated groups over 14 days than in those untreated	significantly (p < 0.05). Conclusion Our findings demonstrated that isolated lytic phage was able to eliminate burn infections caused by XDR A. baumannii in a rat model. So	it may be recommended as alternative options toward to developing a treatment for extensively drug resistant Acinetobacter infections.
C1 [Ghaznavi-Rad	Ehsanollah] Arak Univ Med Sci	Fac Paramed	Dept Med Lab Sci	Arak	Iran.
[Ghaznavi-Rad	Ehsanollah] Arak Univ Med Sci	Mol Res Ctr	Fac Med	Arak	Iran.
[Komijani	Majid] Arak Univ	Dept Biol	Fac Sci	Arak 3815688349	Iran.
[Moradabadi	Alireza] Khomein Univ Med Sci	Mol & Med Res Ctr	Khomein	Iran.
[Rezaei	Marzieh] Univ Isfahan	Fac Biol Sci & Biotechnol	Dept Cell Mol Biol & Microbiol	Esfahan	Iran.
[Shaykh-Baygloo	Nima] Urmia Univ	Dept Biol	Fac Sci	Orumiyeh	Iran.
C3 Arak University; University of Isfahan; Urmia University
RP Komijani	M (corresponding author)	Arak Univ	Dept Biol	Fac Sci	Arak 3815688349	Iran.
EM m-komijani@araku.ac.ir
CR ADAMS MARK H.	1959
Alexander JL	2017	NAT REV GASTRO HEPAT	V14	P356	DOI 10.1038/nrgastro.2017.20
Anand T	2020	J GLOB ANTIMICROB RE	V21	P34	DOI 10.1016/j.jgar.2019.09.018
Asati S	2017	Ann Burns Fire Disasters	V30	P39
Bahramian A	2019	INFECT DRUG RESIST	V12	P221	DOI 10.2147/IDR.S188527
Baygloo NS	2015	ARCH IRAN MED	V18	P638	DOI 0151810/AIM.005
Bhetwal A.	2017	NEPAL BIOMED RES INT	V2017	P1
Chegini Z	2021	ANN CLIN MICROB ANTI	V20	DOI 10.1186/s12941-021-00433-y
Clinical and Laboratory Standards Institute (CLIS)	2014	M100S24 CLSI
Czajkowski R	2019	FRONT MICROBIOL	V10	DOI 10.3389/fmicb.2019.01830
de Kraker MEA	2016	PLOS MED	V13	DOI 10.1371/journal.pmed.1002184
Durmu? A. S.	2009	Saglik Bilimleri Dergisi	Firat Universitesi	V23	P135
El Haddad L	2019	CLIN INFECT DIS	V69	P167	DOI 10.1093/cid/ciy947
Golkar Z	2014	J INFECT DEV COUNTR	V8	P129	DOI 10.3855/jidc.3573
Górski A	2019	FUTURE MICROBIOL	V14	P1171	DOI 10.2217/fmb-2019-0222
Górski A	2018	FRONT MED-LAUSANNE	V5	DOI 10.3389/fmed.2018.00146
Górski A	2016	FRONT MICROBIOL	V7	DOI 10.3389/fmicb.2016.01515
Gündogdu A	2016	MIKROBIYOL BUL	V50	P215	DOI 10.5578/mb.24165
Harding CM	2018	NAT REV MICROBIOL	V16	P91	DOI 10.1038/nrmicro.2017.148
Hosnuter M	2004	BURNS	V30	P121	DOI 10.1016/j.burns.2003.09.022
Hsieh WS	2014	ANTIMICROB AGENTS CH	V58	P201	DOI 10.1128/AAC.00779-13
Huss P	2020	CURR OPIN BIOTECH	V61	P116	DOI 10.1016/j.copbio.2019.11.013
Japoni-Nejad A	2013	JUNDISHAPUR J MICROB	V6	DOI 10.5812/jjm.9892
Jault P	2019	LANCET INFECT DIS	V19	P35	DOI 10.1016/S1473-3099(18)30482-1
Jiang LL	2020	FRONT MICROBIOL	V11	DOI 10.3389/fmicb.2020.506068
Jin J	2012	BMC MICROBIOL	V12	DOI 10.1186/1471-2180-12-156
Kakasis A	2019	INT J ANTIMICROB AG	V53	P16	DOI 10.1016/j.ijantimicag.2018.09.004
Kazemnia Ali	2014	Iranian Biomedical Journal	V18	P219	DOI 10.6091/ibj.1394.2014
Komijani M	2017	IRAN RED CRESCENT ME	V19	DOI 10.5812/ircmj.34475
Kropinski AM	2009	ENVIRON MICROBIOL	V11	P2775	DOI 10.1111/j.1462-2920.2009.01970.x
Kumari S	2011	J MED MICROBIOL	V60	P205	DOI 10.1099/jmm.0.018580-0
Kyriakidis I	2021	PATHOGENS	V10	DOI 10.3390/pathogens10030373
Leshkasheli L	2019	J GLOB ANTIMICROB RE	V19	P255	DOI 10.1016/j.jgar.2019.05.005
Lin L	2009	INT J ANTIMICROB AG	V33	P27	DOI 10.1016/j.ijantimicag.2008.06.027
Lusiak-Szelachowska M	2022	J BIOMED SCI	V29	DOI 10.1186/s12929-022-00806-1
Mauldin PD	2010	ANTIMICROB AGENTS CH	V54	P109	DOI 10.1128/AAC.01041-09
Merabishvili M	2017	PLOS ONE	V12	DOI 10.1371/journal.pone.0182121
Merabishvili M	2014	PLOS ONE	V9	DOI 10.1371/journal.pone.0104853
Moghadam MT	2020	DRUG DES DEV THER	V14	P1867	DOI 10.2147/DDDT.S251171
Moubareck CA	2020	ANTIBIOTICS-BASEL	V9	DOI 10.3390/antibiotics9030119
Mulvey MR	2009	CAN MED ASSOC J	V180	P408	DOI 10.1503/cmaj.080239
Pallavali RR	2017	PLOS ONE	V12	DOI 10.1371/journal.pone.0179245
Popova AV	2012	FEMS MICROBIOL LETT	V332	P40	DOI 10.1111/j.1574-6968.2012.02573.x
Raut S	2020	INFECT DRUG RESIST	V13	P1631	DOI 10.2147/IDR.S257851
Ruiz M	2007	FEMS MICROBIOL LETT	V274	P63	DOI 10.1111/j.1574-6968.2007.00828.x
SAMBROOK J.	2001	Molecular Cloning: A Laboratory Manual	V3rd
Schooley RT	2017	ANTIMICROB AGENTS CH	V61	DOI 10.1128/AAC.00954-17
Shahin K	2018	J FOOD SCI TECH MYS	V55	P550	DOI 10.1007/s13197-017-2964-2
Shaykh-Baygloo Nima	2019	Urmia Medical Journal	V30	P513
Shen GH	2012	PLOS ONE	V7	DOI 10.1371/journal.pone.0046537
Stanton IC	2020	ENVIRON EVID	V9	DOI 10.1186/s13750-020-00197-6
Suh GA	2022	ANTIMICROB AGENTS CH	V66	DOI [10.1128/aac.02071-21	10.1128/AAC.02071-21]
Verma V	2009	CURR MICROBIOL	V59	P274	DOI 10.1007/s00284-009-9430-y
Vrancianu CO	2020	MICROORGANISMS	V8	DOI 10.3390/microorganisms8060935
World Health Organization	2017	DEPR OTH COMM MENT D
World Health Organization	2019	INT ORG UN CRIT REC
Zaman Sojib Bin	2017	Cureus	V9	pe1403	DOI 10.7759/cureus.1403
Zhou WL	2018	FRONT MICROBIOL	V9	DOI 10.3389/fmicb.2018.00850
NR 58
TC 9
Z9 9
PD JUL
PY 2022
VL 36
IS 7
AR e24497
DI 10.1002/jcla.24497
EA JUN 2022
SC Medical Laboratory Technology
UT WOS:000812282400001
DA 2025-02-15
ER
PT J
AU Wintachai	P
Voravuthikunchai	SP
AF Wintachai	Phitchayapak
Voravuthikunchai	Supayang Piyawan
TI Characterization of Novel Lytic <i>Myoviridae</i> Phage Infecting
Multidrug-Resistant <i>Acinetobacter baumannii</i> and Synergistic
Antimicrobial Efficacy between Phage and Sacha Inchi Oil
SO PHARMACEUTICALS
DT Article
DE Myoviridae phage; Acinetobacter baumannii; bacteriophage; antibacterial
activity; biofilms; sacha inchi oil; synergistic activity; phage therapy
ID ANTIBACTERIAL ACTIVITY; BACTERIOPHAGE; SKIN
AB Multidrug-resistant (MDR) strains of Acinetobacter baumannii have become a major cause of hospital-acquired infections	resulting in an increase in morbidity and mortality worldwide. Many alternative treatments	including phage therapy	are attractive approaches for overcoming problems posed by antibiotic resistance. A newly isolated phage	vWUPSU-specific MDR A. baumannii	showed a narrow host range against MDR A. baumannii. This research was conducted to isolate	characterize	and apply the phage with sacha inchi oil as an alternative antimicrobial agent. Genome analysis suggested that phage vWUPSU is a novel phage belonging to the family Myoviridae	order Caudoviridae. This phage prevented biofilm formation and eradicated preformed biofilms in a dose-dependent manner. In addition	a synergistic antimicrobial effect of the interaction between phage vWUPSU and sacha inchi oil on planktonic cells was observed. The combination of phage and sacha inchi oil significantly inhibited and removed biofilms	compared with the effects of either single treatment. The results of this work indicate that phage vWUPSU could potentially be applied to control MDR A. baumannii. The antibacterial and antibiofilm activities of the combination of phage vWUPSU and sacha inchi oil have attracted significant interests in the development of antibacterial phage products as beneficial treatment options.
C1 [Wintachai	Phitchayapak] Walailak Univ	Sch Sci	Nakhon Si Thammarat 80161	Thailand.
[Voravuthikunchai	Supayang Piyawan] Prince Songkla Univ	Fac Sci	Ctr Antimicrobial Biomat Innovat Southeast Asia	Hat Yai 90110	Thailand.
[Voravuthikunchai	Supayang Piyawan] Prince Songkla Univ	Fac Sci	Nat Prod Res Ctr Excellence	Hat Yai 90110	Thailand.
C3 Walailak University; Prince of Songkla University; Prince of Songkla
University
RP Wintachai	P (corresponding author)	Walailak Univ	Sch Sci	Nakhon Si Thammarat 80161	Thailand.
EM sanwinta@gmail.com; supayang.v@psu.ac.th
CR Abdul-Hassan H.S.	1990	Ann. Medit. Burn Club	P262
Abedon ST	2021	PHARMACEUTICALS-BASE	V14	DOI 10.3390/ph14111157
Aguilar J.L.	2015	FRONT IMMUNOL	DOI [10.3389/conf.fimmu.2015.05.00349	DOI 10.3389/CONF.FIMMU.2015.05.00349]
Al Samawi MS	2016	CAN J INFECT DIS MED	V2016	DOI 10.1155/2016/6873689
Ali A	2014	INT J SURG CASE REP	V5	P532	DOI 10.1016/j.ijscr.2014.04.019
Alic S	2017	FRONT MICROBIOL	V8	DOI 10.3389/fmicb.2017.01870
ALTSCHUL SF	1990	J MOL BIOL	V215	P403	DOI 10.1006/jmbi.1990.9999
[Anonymous]	2006	GASTROENTEROLOGY	V131	P1370	DOI 10.1053/j.gastro.2006.10.012
Aziz RK	2008	BMC GENOMICS	V9	DOI 10.1186/1471-2164-9-75
Bankevich A	2012	J COMPUT BIOL	V19	P455	DOI 10.1089/cmb.2012.0021
Bloch S	2015	TOXINS	V7	P3727	DOI 10.3390/toxins7093727
Bren Linda	2007	FDA Consum	V41	P20
Castro J. P.	2020	African Journal of Food	Agriculture	Nutrition and Development	V20	P16638	DOI 10.18697/ajfand.94.18595
Chan PP	2019	METHODS MOL BIOL	V1962	P1	DOI 10.1007/978-1-4939-9173-0_1
Chang KC	2011	GENOMICS	V97	P249	DOI 10.1016/j.ygeno.2011.01.002
Cisneros FH	2014	J AGR FOOD CHEM	V62	P5191	DOI 10.1021/jf500936j
Clinical and Laboratory Standards Intitute	2009	M07A8 CLIN LAB STAND
Desbois AP	2010	APPL MICROBIOL BIOT	V85	P1629	DOI 10.1007/s00253-009-2355-3
Drago L	2007	BMC INFECT DIS	V7	DOI 10.1186/1471-2334-7-111
Ebrahimi S	2021	GENE REP	V22	DOI 10.1016/j.genrep.2020.100984
Ellis D	2015	ANTIMICROB RESIST IN	V4	DOI 10.1186/s13756-015-0083-2
Fernández-Ruiz I	2018	FRONT MICROBIOL	V9	DOI 10.3389/fmicb.2018.01033
G?ker M	2009	PLOS ONE	V4	DOI 10.1371/journal.pone.0006319
Gonzalez-Aspajo G	2015	J ETHNOPHARMACOL	V171	P330	DOI 10.1016/j.jep.2015.06.009
Goodridge Lawrence D	2011	Bacteriophage	V1	P130
Grant JR	2008	NUCLEIC ACIDS RES	V36	pW181	DOI 10.1093/nar/gkn179
Ibrahim S	2021	MOL BIOL REP	V48	P6987	DOI 10.1007/s11033-021-06690-6
Jeon J	2019	BMC MICROBIOL	V19	DOI 10.1186/s12866-019-1443-5
Joensen KG	2014	J CLIN MICROBIOL	V52	P1501	DOI 10.1128/JCM.03617-13
Jonczyk E	2011	FOLIA MICROBIOL	V56	P191	DOI 10.1007/s12223-011-0039-8
JONES DT	1992	COMPUT APPL BIOSCI	V8	P275	DOI 10.1093/bioinformatics/8.3.275
Khoramnia A	2013	BIOMED RES INT	V2013	DOI 10.1155/2013/954542
KODICEK E	1945	BIOCHEM J	V39	P78	DOI 10.1042/bj0390078
Kropinski AM	2018	METHODS MOL BIOL	V1681	P41	DOI 10.1007/978-1-4939-7343-9_3
LaVergne S	2018	OPEN FORUM INFECT DI	V5	DOI 10.1093/ofid/ofy064
Lee CR	2017	FRONT CELL INFECT MI	V7	DOI 10.3389/fcimb.2017.00055
Lefort V	2015	MOL BIOL EVOL	V32	P2798	DOI 10.1093/molbev/msv150
Lin Derek M	2017	World J Gastrointest Pharmacol Ther	V8	P162	DOI 10.4292/wjgpt.v8.i3.162
Lin MF	2014	WORLD J CLIN CASES	V2	P787	DOI 10.12998/wjcc.v2.i12.787
Lin NT	2010	RES MICROBIOL	V161	P308	DOI 10.1016/j.resmic.2010.03.007
Maragakis LL	2008	CLIN INFECT DIS	V46	P1254	DOI 10.1086/529198
Meier-Kolthoff JP	2017	BIOINFORMATICS	V33	P3396	DOI 10.1093/bioinformatics/btx440
Meier-Kolthoff JP	2013	STAND GENOMIC SCI	V9	P28	DOI [10.1186/1944-3277-9-2	10.4056/sigs.4207886]
Meier-Kolthoff JP	2013	BMC BIOINFORMATICS	V14	DOI 10.1186/1471-2105-14-60
Meladze G D	1982	Grudn Khir	P53
Meletis G	2016	THER ADV INFECT DIS	V3	P15	DOI 10.1177/2049936115621709
Mirzaei MK	2015	PLOS ONE	V10	DOI 10.1371/journal.pone.0127606
Mousavi SM	2021	CURR MICROBIOL	V78	P4023	DOI 10.1007/s00284-021-02662-y
Ni PE	2020	MICROORGANISMS	V8	DOI 10.3390/microorganisms8060837
Nishimura Y	2017	BIOINFORMATICS	V33	P2379	DOI 10.1093/bioinformatics/btx157
Nocera FP	2021	PATHOGENS	V10	DOI 10.3390/pathogens10020127
Nzogong RT	2018	BMC COMPLEM ALTERN M	V18	DOI 10.1186/s12906-018-2229-2
Oechslin F	2018	VIRUSES-BASEL	V10	DOI 10.3390/v10070351
Parasion S	2014	POL J MICROBIOL	V63	P137
Ramos-Escudero F	2019	J FOOD SCI TECH MYS	V56	P4503	DOI 10.1007/s13197-019-03938-9
Raorane CJ	2019	FRONT MICROBIOL	V10	DOI 10.3389/fmicb.2019.00990
Rossiter SE	2017	CHEM REV	V117	P12415	DOI 10.1021/acs.chemrev.7b00283
Saengsorn K	2017	ASIAN PAC J TROP BIO	V7	P1092	DOI 10.1016/j.apjtb.2017.10.011
Schmelcher M	2012	FUTURE MICROBIOL	V7	P1147	DOI [10.2217/FMB.12.97	10.2217/fmb.12.97]
Schooley RT	2017	ANTIMICROB AGENTS CH	V61	DOI 10.1128/AAC.00954-17
Schwalfenberg GK	2012	J ENVIRON PUBLIC HEA	V2012	DOI 10.1155/2012/727630
Sechi LA	2001	J APPL MICROBIOL	V90	P279	DOI 10.1046/j.1365-2672.2001.01235.x
Seemann T	2014	BIOINFORMATICS	V30	P2068	DOI 10.1093/bioinformatics/btu153
Shabalova IA	1995	P 9 INT CYST FIBR C	P443
Soimee W	2020	J COSMET DERMATOL-US	V19	P915	DOI 10.1111/jocd.13099
Sun J	2019	NAT MICROBIOL	V4	P1457	DOI 10.1038/s41564-019-0496-4
Timoshchuk I I	1985	Grudn Khir	P11
Ulusoy S	2009	CURR MICROBIOL	V59	P554	DOI 10.1007/s00284-009-9475-y
Viazis S	2011	J APPL MICROBIOL	V110	P1323	DOI 10.1111/j.1365-2672.2011.04989.x
Vukotic G	2020	FRONT MED-LAUSANNE	V7	DOI 10.3389/fmed.2020.00426
Wang ZJ	2021	FRONT MICROBIOL	V12	DOI 10.3389/fmicb.2021.674068
Widianingrum DC	2019	HELIYON	V5	DOI 10.1016/j.heliyon.2019.e02612
Wintachai P	2022	VIRUSES-BASEL	V14	DOI 10.3390/v14020194
Wintachai P	2022	SCI REP-UK	V12	DOI 10.1038/s41598-022-06582-0
Wintachai P	2020	SCI REP-UK	V10	DOI 10.1038/s41598-020-68702-y
Wintachai P	2019	J MED MICROBIOL	V68	P1096	DOI 10.1099/jmm.0.001002
Wintachai P	2019	MICROB PATHOGENESIS	V126	P245	DOI 10.1016/j.micpath.2018.11.018
World Health Organization	2017	DEPR OTH COMM MENT D
Yang ZC	2019	ARCH VIROL	V164	P1527	DOI 10.1007/s00705-019-04213-0
Yin SP	2017	CELL PHYSIOL BIOCHEM	V44	P2337	DOI 10.1159/000486117
NR 80
TC 17
Z9 18
PD MAR
PY 2022
VL 15
IS 3
AR 291
DI 10.3390/ph15030291
SC Pharmacology & Pharmacy
UT WOS:000774528900001
DA 2025-02-15
ER
PT J
AU Nayak	S
Apurva	VG
Ajakkala	PB
Disha	S
Raj	JM
Deekshit	VK
Maiti	B
AF Nayak	Srajana
Apurva	Vijay Gundmi
Ajakkala	Pallavi Bhat
Disha	Somanath
Raj	Juliet Mohan
Deekshit	Vijaya Kumar
Maiti	Biswajit
TI Bacteriophage induces modifications in outer membrane protein expression
and antibiotic susceptibility in<i> Acinetobacter</i><i> baumannii</i>
SO INTERNATIONAL JOURNAL OF BIOLOGICAL MACROMOLECULES
DT Article
DE Bacteriophage; Outer membrane proteins; Bacteriophage resistance;
Antibiotic resistance; Acinetobacter baumannii
ID PHAGE RESISTANCE; RECEPTOR; BIOFILM
AB Bacteriophages	the most abundant biological agents targeting bacteria	offer a promising alternative to antibiotics for combating multi-drug resistant pathogens like Acinetobacter baumannii. However	the rapid development of bacteriophage resistance poses a significant challenge. This study highlights the contribution of outer membrane proteins (OMPs) in the emergence of bacteriophage resistance in A. baumannii. The bacteriophage-sensitive and resistant isolates were studied for their native OMP profiles. Bacteriophagetolerant A. baumannii were generated by infecting bacteria with bacteriopha…	and their expression of OMP and virulence was further characterized. These tolerant strains had significantly downregulated omp genes and under-expressed OMPs. Phenotypic changes like reduced adsorption to phages	deviant growth rates	biofilm-forming capacities	higher survival in limiting conditions	higher motility	and higher alkaline protease production were observed in the phage-tolerant strains equipped with better survival and virulent properties. The tolerant strains were re-sensitized to antibiotics they previously resisted. The significantly under-expressed OMPs in phage-tolerant strains were identified as OmpA and other OMPs similar to OmpA. This study could identify certain OMPs significantly under…	which paved the way for the future of phage therapeutics.
C1 [Nayak	Srajana; Apurva	Vijay Gundmi; Disha	Somanath; Maiti	Biswajit] Nitte Deemed Univ	Nitte Univ	Ctr Sci Educ & Res	Dept Bio & Nano Technol	Paneer Campus	Mangaluru 575018	Karnataka	India.
[Ajakkala	Pallavi Bhat; Raj	Juliet Mohan; Deekshit	Vijaya Kumar] Nitte Deemed Univ	Nitte Univ	Ctr Sci Educ & Res	Dept Infect Dis & Microbial Genom	Mangaluru 575018	Karnataka	India.
C3 NITTE (Deemed to be University); Nitte University Center for Science
Education & Research (NUCSER); NITTE (Deemed to be University); Nitte
University Center for Science Education & Research (NUCSER)
RP Maiti	B (corresponding author)	Nitte Deemed Univ	Nitte Univ	Ctr Sci Educ & Res	Dept Bio & Nano Technol	Paneer Campus	Mangaluru 575018	Karnataka	India.
EM maiti.b@nitte.edu.in
CR Akshay SD	2022	WORLD J MICROB BIOT	V38	DOI 10.1007/s11274-022-03383-5
Ausubel F.M.	1995	SHORT PROTOCOLS MOL	V3rd ed.
Burmeister AR	2020	CURR BIOL	V30	pR1120	DOI 10.1016/j.cub.2020.07.036
Burmeister AR	2020	P NATL ACAD SCI USA	V117	P11207	DOI 10.1073/pnas.1919888117
Capparelli R	2010	J INFECT DIS	V201	P52	DOI 10.1086/648478
Carrillo CL	2005	APPL ENVIRON MICROB	V71	P6554	DOI 10.1128/AEM.71.11.6554-6563.2005
CDC (Centre for Disease Control)	2019	Acinetobacter in Healthcare Settings
Chen PP	2020	J VIROL	V94	DOI 10.1128/JVI.00325-20
Clinical and Laboratory Standards Institute (CLSI)	2023	PERFORMANCE STANDARD
Denes T	2015	APPL ENVIRON MICROB	V81	P4295	DOI 10.1128/AEM.00087-15
Dicks LMT	2024	VIRUSES-BASEL	V16	DOI 10.3390/v16030478
Egido JE	2022	FEMS MICROBIOL REV	V46	DOI 10.1093/femsre/fuab048
Fu JY	2023	VIRUSES-BASEL	V15	DOI 10.3390/v15010135
Altamirano FG	2021	NAT MICROBIOL	V6	P157	DOI 10.1038/s41564-020-00830-7
Gurnev PA	2006	J MOL BIOL	V359	P1447	DOI 10.1016/j.jmb.2006.04.034
Gurney J	2020	EVOL MED PUBLIC HLTH	P148	DOI 10.1093/emph/eoaa026
Heras J	2015	BMC BIOINFORMATICS	V16	DOI 10.1186/s12859-015-0703-0
Hesse S	2020	MBIO	V11	DOI 10.1128/mBio.02530-19
Hoffmann-Thoms S	2013	J BIOL CHEM	V288	P12979	DOI 10.1074/jbc.M112.442525
Huang CX	2010	CURR MICROBIOL	V61	P141	DOI 10.1007/s00284-010-9588-3
Karman LM.	2022	Bacteriophages
Labrador-Herrera G	2020	VIRULENCE	V11	P1727	DOI 10.1080/21505594.2020.1855912
Lin J	2002	MICROBES INFECT	V4	P325	DOI 10.1016/S1286-4579(02)01545-9
Liu M	2022	NAT COMMUN	V13	DOI 10.1038/s41467-022-31455-5
Livak KJ	2001	METHODS	V25	P402	DOI 10.1006/meth.2001.1262
Mahler M	2023	MICROB GENOMICS	V9	DOI 10.1099/mgen.0.000968
Maiti B	2011	MICROBIOL RES	V167	P1	DOI 10.1016/j.micres.2011.02.002
Mourosi JT	2022	INT J MOL SCI	V23	DOI 10.3390/ijms232012146
Nayak S	2024	J APPL MICROBIOL	V135	DOI 10.1093/jambio/lxae105
Nayak S	2023	CAN J MICROBIOL	V69	P449	DOI 10.1139/cjm-2023-0010
Nie D	2020	J BIOMED SCI	V27	DOI 10.1186/s12929-020-0617-7
Oechslin F	2018	VIRUSES-BASEL	V10	DOI 10.3390/v10070351
Pouillot F	2010	BIOSECUR BIOTERROR	V8	P155	DOI 10.1089/bsp.2009.0057
Qin JH	2021	FRONT CELL INFECT MI	V10	DOI 10.3389/fcimb.2020.608402
Ridley H	2015	MICROBIOL-SGM	V161	P503	DOI 10.1099/mic.0.000024
San Francisco M.	2016	Host Microbe Interactions
Sekulovic O	2015	MOL MICROBIOL	V98	P329	DOI 10.1111/mmi.13121
Shadan A	2023	FRONT CELL INFECT MI	V13	DOI 10.3389/fcimb.2023.1053968
Stepanovic S	2007	APMIS	V115	P891	DOI 10.1111/j.1600-0463.2007.apm_630.x
Storms ZJ	2015	VIROLOGY	V485	P355	DOI 10.1016/j.virol.2015.08.007
Tu QH	2023	VIRUSES-BASEL	V15	DOI 10.3390/v15030673
Uppalapati SR	2020	FRONT MICROBIOL	V11	DOI 10.3389/fmicb.2020.589234
Venturini C	2022	EMBO MOL MED	V14	DOI 10.15252/emmm.202012435
Vijayakumar S	2016	FRONT PUBLIC HEALTH	V4	DOI 10.3389/fpubh.2016.00105
WHO (World Health Organization)	2017	WHO publishes list of bacteria for which new antibiotics are urgently needed
Xu DL	2014	J VIROL	V88	P7109	DOI 10.1128/JVI.03186-13
Xuan GH	2022	MICROBIOL SPECTR	V10	DOI 10.1128/spectrum.01356-22
Zhu LJ	2019	J CLIN LAB ANAL	V33	DOI 10.1002/jcla.22976
NR 48
TC 0
Z9 0
PD APR
PY 2025
VL 298
AR 139589
DI 10.1016/j.ijbiomac.2025.139589
SC Biochemistry & Molecular Biology; Chemistry; Polymer Science
UT WOS:001402914400001
DA 2025-02-15
ER
PT J
AU Erol	HB
Kaskatepe	B
Yildiz	S
Altanlar	N
Bayrakdar	F
AF Erol	Hilal Basak
Kaskatepe	Banu
Yildiz	Sulhiye
Altanlar	Nurten
Bayrakdar	Fatma
TI Characterization of two bacteriophages specific to <i>Acinetobacter
baumannii</i> and their effects on catheters biofilm
SO CELL BIOCHEMISTRY AND FUNCTION
DT Article
DE A. baumannii; antimicrobial resistance; bacteriophage; new generation
sequencing; phage therapy
ID URINARY-TRACT-INFECTIONS; LYTIC BACTERIOPHAGE; COCKTAIL; MICE
AB Multidrug-resistant strains of Acinetobacter baumannii cause major nosocomial infections. Bacteriophages that are specific to the bacterial species and destroy bacteria can be effectively used for treatment. In this study	we characterized lytic bacteriophages specific to A. baumannii strains. We isolated lytic bacteriophages from environmental water samples and then investigated their morphology	host range	growth characteristics	stability	genome analysis	and biofilm destruction on the catheter surface. Our results showed that the efficacy of the phages varied between 32% and 78%	tested on 78 isolates of A. baumannii; 80 phages were isolated	and two lytic bacteriophages	vB_AbaP_HB01 (henceforth called C2 phage) and vB_AbaM_HB02 (henceforth called K3 phage)	were selected for characterization. Electron microscopy scans revealed that the C2 and K3 phages were members of the Podoviridae and Myoviridae families	respectively. Whole-genome sequencing revealed that the sequence of the C2 phage is available in the NCBI database (accession number: OP917929.1)	and it was found sequence identity with Acinetobacter phage AB1 18%	the K3 phage DNA sequence is closely related to Acinetobacter phage vB_AbaM_phiAbaA1 (94% similarity). The cocktail of C2 and K3 phages demonstrated a promising decrease in the bacterial cell counts of the biofilm after 4 h. Under a scanning electron microscope	the cocktail treatment destructed the biofilm on the catheter. We propose that the phage cocktail could be a strong alternative to antibiotics to control the A. baumannii biofilm in catheter infections.
C1 [Erol	Hilal Basak; Kaskatepe	Banu; Altanlar	Nurten] Ankara Univ	Fac Pharm	Dept Pharmaceut Microbiol	Ankara	Turkiye.
[Erol	Hilal Basak] Ankara Univ	Grad Sch Hlth Sci	Ankara	Turkiye.
[Yildiz	Sulhiye] Lokman Hekim Univ	Fac Pharm	Dept Pharmaceut Microbiol	Ankara	Turkiye.
[Bayrakdar	Fatma] Microbiol Reference Lab	Gen Directorate Publ Hlth	Minist Hlth	Ankara	Turkiye.
C3 Ankara University; Ankara University; Lokman Hekim University; Ministry
of Health - Turkey
RP Erol	HB; Kaskatepe	B (corresponding author)	Ankara Univ	Fac Pharm	Dept Pharmaceut Microbiol	Ankara	Turkiye.; Erol	HB (corresponding author)	Ankara Univ	Grad Sch Hlth Sci	Ankara	Turkiye.
EM hcuhadaroglu@ankara.edu.tr; bkaskatepe@ankara.edu.tr
CR Abdelrahman F	2021	ANTIBIOTICS-BASEL	V10	DOI 10.3390/antibiotics10020124
Ackermann Hans-W.	2009	V501	P113	DOI 10.1007/978-1-60327-164-6_12
Barchitta M	2021	J HOSP INFECT	V107	P57	DOI 10.1016/j.jhin.2020.09.030
Boyd EF	2002	TRENDS MICROBIOL	V10	P521	DOI 10.1016/S0966-842X(02)02459-9
Chanishvili N	2016	CURR DRUG DELIV	V13	P309	DOI 10.2174/156720181303160520193946
Curtin JJ	2006	ANTIMICROB AGENTS CH	V50	P1268	DOI 10.1128/AAC.50.4.1268-1275.2006
Erol H.B.	2023	J. Fac. Pharm. Ankara	V47	P104	DOI [10.33483/jfpau.1168215	DOI 10.33483/JFPAU.1168215]
Fu WL	2010	ANTIMICROB AGENTS CH	V54	P397	DOI 10.1128/AAC.00669-09
Hua YF	2018	FRONT MICROBIOL	V8	DOI 10.3389/fmicb.2017.02659
Islam MS	2019	VIRUSES-BASEL	V11	DOI 10.3390/v11090841
Jeon J	2016	APPL ENVIRON MICROB	V82	P4200	DOI 10.1128/AEM.00526-16
Kiyasu Y	2020	J INFECT CHEMOTHER	V26	P475	DOI 10.1016/j.jiac.2019.12.010
Knezevic P	2009	CURR MICROBIOL	V59	P173	DOI 10.1007/s00284-009-9417-8
Kropinski Andrew M.	2009	V501	P69	DOI 10.1007/978-1-60327-164-6_7
Lee YT	2013	EUR J CLIN MICROBIOL	V32	P1211	DOI 10.1007/s10096-013-1870-4
Lehman SM	2015	ANTIMICROB AGENTS CH	V59	P1127	DOI 10.1128/AAC.03786-14
Lyon J	2017	JAMA-J AM MED ASSOC	V318	P1746	DOI 10.1001/jama.2017.12938
Melo LDR	2016	FRONT MICROBIOL	V7	DOI 10.3389/fmicb.2016.01024
Mendes JJ	2014	J MED MICROBIOL	V63	P1055	DOI 10.1099/jmm.0.071753-0
Merabishvili M	2009	PLOS ONE	V4	DOI 10.1371/journal.pone.0004944
Mirzaei A	2022	MICROBIOL SPECTR	V10	DOI 10.1128/spectrum.02092-22
Morris FC	2019	FRONT MICROBIOL	V10	DOI 10.3389/fmicb.2019.01601
Naureen Zakira	2020	Acta Biomed	V91	pe2020023	DOI 10.23750/abm.v91i13-S.10815
Peng F	2014	BMC MICROBIOL	V14	DOI 10.1186/1471-2180-14-181
Popova AV	2012	FEMS MICROBIOL LETT	V332	P40	DOI 10.1111/j.1574-6968.2012.02573.x
Regeimbal JM	2016	ANTIMICROB AGENTS CH	V60	P5806	DOI 10.1128/AAC.02877-15
Rigvava S	2013	CAN J MICROBIOL	V59	P18	DOI 10.1139/cjm-2012-0385
Ross A	2016	FRONT MICROBIOL	V7	DOI 10.3389/fmicb.2016.01352
Sambrook J.	1989	Molecular cloning: a laboratory manual
Sanchez BC.	2022	Front Microbiol	V13	P1465
Sasikala D	2016	MICROB PATHOGENESIS	V101	P24	DOI 10.1016/j.micpath.2016.10.017
Shlaes David M	2018	Pathog Immun	V3	P19	DOI 10.20411/pai.v3i1.231
Song XY	2021	INT J BIOL MACROMOL	V185	P620	DOI 10.1016/j.ijbiomac.2021.06.195
Tomat D	2022	VIRUSES-BASEL	V14	DOI 10.3390/v14122815
Topka-Bielecka G	2021	VIRUSES-BASEL	V13	DOI 10.3390/v13020318
Turner D	2017	PLOS ONE	V12	DOI 10.1371/journal.pone.0172303
Wittebole X	2014	VIRULENCE	V5	P226	DOI 10.4161/viru.25991
Wong D	2017	CLIN MICROBIOL REV	V30	P409	DOI 10.1128/CMR.00058-16
Wood DE	2014	GENOME BIOL	V15	DOI 10.1186/gb-2014-15-3-r46
Yin SP	2017	CELL PHYSIOL BIOCHEM	V44	P2337	DOI 10.1159/000486117
NR 40
TC 2
Z9 2
PD MAR
PY 2024
VL 42
IS 2
AR e3966
DI 10.1002/cbf.3966
SC Biochemistry & Molecular Biology; Cell Biology
UT WOS:001180177900001
DA 2025-02-15
ER
PT J
AU Qu	JY
Zou	J
Zhang	JC
Qu	JX
Lu	HZ
AF Qu	Jiayao
Zou	Jin
Zhang	Jiancong
Qu	Jiuxin
Lu	Hongzhou
TI Phage therapy for extensively drug resistant <i>Acinetobacter
baumannii</i> infection: case report and <i>in vivo</i> evaluation of
the distribution of phage and the impact on gut microbiome
SO FRONTIERS IN MEDICINE
DT Article
DE inhaled phage therapy; extensively drug resistant (XDR);
<italic>Acinetobacter baumannii</italic>; distribution; infection; gut
microbiota
AB Numerous studies have documented successful instances of bacteriophage therapy in treating infections caused by extensively drug-resistant Acinetobacter baumannii (XDRAB). However	the safety profile of phage therapy and its effects on the human gut microbiota remain areas of concern. In this study	we collected blood	sputum	and fecal samples from an elderly female patient during two phases of inhaled bacteriophage therapy targeting extensively drug-resistant Acinetobacter baumannii (XDRAB). We investigated the in vivo distribution of bacteriophages and their impact on the gut microbiome. Bacteriophage DNA was detected in blood samples exclusively during the first 4 days of the second phase of phage therapy	with Ct values ranging from 32.6 to 35.3. In sputum samples	the Ct values of phages demonstrated a decreasing trend from 45 to 14.7 during the first phase of phage therapy	subsequently stabilizing between 28.5 and 26.8 in the second phase. In fecal samples	a significant reduction in the Ct value of phages was observed following both phases of bacteriophage treatment	with values decreasing from 35.5 to 22.5 and from 32.6 to 22.7	respectively. The composition of the gut microbiota was analyzed using Illumina-based 16S rRNA sequencing from fecal samples. Sequencing analysis revealed significant alterations in the microbiota composition at both the phylum and genus levels during phage therapy. These findings suggest that inhaled phages are detectable in human blood and tend to accumulate in the intestines. Furthermore	notable changes in the gut microbiota were observed throughout the duration of the phage treatment.
C1 [Qu	Jiayao; Zou	Jin; Zhang	Jiancong; Qu	Jiuxin] Southern Univ Sci & Technol	Shenzhen Peoples Hosp 3	Affiliated Hosp 2	Natl Clin Res Ctr Infect Dis	Dept Clin Lab	Shenzhen	Peoples R China.
[Lu	Hongzhou] Southern Univ Sci & Technol	Shenzhen Peoples Hosp 3	Natl Clin Res Ctr Infect Dis	Shenzhen	Peoples R China.
[Lu	Hongzhou] Southern Univ Sci & Technol	Affiliated Hosp 2	Shenzhen	Peoples R China.
C3 Southern University of Science & Technology; Southern University of
Science & Technology; Southern University of Science & Technology
RP Qu	JX (corresponding author)	Southern Univ Sci & Technol	Shenzhen Peoples Hosp 3	Affiliated Hosp 2	Natl Clin Res Ctr Infect Dis	Dept Clin Lab	Shenzhen	Peoples R China.; Lu	HZ (corresponding author)	Southern Univ Sci & Technol	Shenzhen Peoples Hosp 3	Natl Clin Res Ctr Infect Dis	Shenzhen	Peoples R China.; Lu	HZ (corresponding author)	Southern Univ Sci & Technol	Affiliated Hosp 2	Shenzhen	Peoples R China.
EM qujiuxin@163.com; luhongzhou@fudan.edu.cn
CR Aslam S	2020	OPEN FORUM INFECT DI	V7	DOI 10.1093/ofid/ofaa389
Bao J	2020	EMERG MICROBES INFEC	V9	P771	DOI 10.1080/22221751.2020.1747950
Blanco-Picazo P	2020	SCI REP-UK	V10	DOI 10.1038/s41598-020-63432-7
Brown-Jaque M	2016	SCI REP-UK	V6	DOI 10.1038/srep33000
Chang RYK	2022	CLIN MICROBIOL INFEC	V28	P983	DOI 10.1016/j.cmi.2022.01.006
Dabrowska K	2019	MICROBIOL MOL BIOL R	V83	DOI 10.1128/MMBR.00012-19
Dabrowska K	2019	MED RES REV	V39	P2000	DOI 10.1002/med.21572
Eskenazi A	2022	NAT COMMUN	V13	DOI 10.1038/s41467-021-27656-z
Febvre HP	2019	NUTRIENTS	V11	DOI 10.3390/nu11030666
Fujiki J	2023	INT J MOL SCI	V24	DOI 10.3390/ijms242115628
Górski A	2020	MED RES REV	V40	P459	DOI 10.1002/med.21593
Guillon A	2021	BRIT J PHARMACOL	V178	P3829	DOI 10.1111/bph.15526
Hatfull GF	2022	ANNU REV MED	V73	P197	DOI 10.1146/annurev-med-080219-122208
Herridge WP	2020	J MED MICROBIOL	V69	P176	DOI 10.1099/jmm.0.001141
Hoyle N	2018	RES MICROBIOL	V169	P540	DOI 10.1016/j.resmic.2018.05.001
Johri AV	2023	FRONT PHARMACOL	V14	DOI 10.3389/fphar.2023.1243824
KELLER R	1974	J GEN VIROL	V24	P179	DOI 10.1099/0022-1317-24-1-179
Labrie SJ	2010	NAT REV MICROBIOL	V8	P317	DOI 10.1038/nrmicro2315
Law N	2019	INFECTION	V47	P665	DOI 10.1007/s15010-019-01319-0
Lusiak-Szelachowska M	2017	GUT PATHOG	V9	DOI 10.1186/s13099-017-0196-7
Mitropoulou G	2022	EUR RESPIR REV	V31	DOI 10.1183/16000617.0121-2022
Mu A	2021	MICROBIOME	V9	DOI 10.1186/s40168-021-01026-9
Oechslin F	2018	VIRUSES-BASEL	V10	DOI 10.3390/v10070351
Podlacha M	2021	INT J MOL SCI	V22	DOI 10.3390/ijms22168937
Quaranta G	2022	MICROORGANISMS	V10	DOI 10.3390/microorganisms10122424
Rao S	2022	ANTIMICROB AGENTS CH	V66	DOI 10.1128/AAC.00824-21
Rostkowska OM	2021	TRANSPL INFECT DIS	V23	DOI 10.1111/tid.13391
Schooley RT	2017	ANTIMICROB AGENTS CH	V61	DOI 10.1128/AAC.00954-17
Schwartz DJ	2020	GENOME MED	V12	DOI 10.1186/s13073-020-00782-x
Srivastava AS	2004	J VIROL METHODS	V115	P99	DOI 10.1016/j.jviromet.2003.09.009
Strathdee SA	2023	CELL	V186	P17	DOI 10.1016/j.cell.2022.11.017
Sutton TDS	2019	FRONT ENDOCRINOL	V10	DOI 10.3389/fendo.2019.00784
Tan X	2021	FRONT CELL INFECT MI	V11	DOI 10.3389/fcimb.2021.631585
Tetz GV	2017	SCI REP-UK	V7	DOI 10.1038/s41598-017-07278-6
Xi JY	2022	FRONT MICROBIOL	V13	DOI 10.3389/fmicb.2022.1017488
Yang X	2021	FRONT MICROBIOL	V12	DOI 10.3389/fmicb.2021.682255
Zalewska-Piatek B	2023	PHARMACEUTICALS-BASE	V16	DOI 10.3390/ph16121638
Zhao J	2017	FRONT MICROBIOL	V8	DOI 10.3389/fmicb.2017.00957
Zhvania P	2017	FRONT MED-LAUSANNE	V4	DOI 10.3389/fmed.2017.00094
NR 39
TC 0
Z9 0
PD DEC 20
PY 2024
VL 11
AR 1432703
DI 10.3389/fmed.2024.1432703
SC General & Internal Medicine
UT WOS:001388593100001
DA 2025-02-15
ER
PT J
AU Wienhold	SM
Brack	MC
Nouailles	G
Krishnamoorthy	G
Korf	IHE
Seitz	C
Wienecke	S
Dietert	K
Gurtner	C
Kershaw	O
Gruber	AD
Ross	A
Ziehr	H
Rohde	M
Neudecker	J
Lienau	J
Suttorp	N
Hippenstiel	S
Hocke	AC
Rohde	C
Witzenrath	M
AF Wienhold	Sandra-Maria
Brack	Markus C.
Nouailles	Geraldine
Krishnamoorthy	Gopinath
Korf	Imke H. E.
Seitz	Claudius
Wienecke	Sarah
Dietert	Kristina
Gurtner	Corinne
Kershaw	Olivia
Gruber	Achim D.
Ross	Anton
Ziehr	Holger
Rohde	Manfred
Neudecker	Jens
Lienau	Jasmin
Suttorp	Norbert
Hippenstiel	Stefan
Hocke	Andreas C.
Rohde	Christine
Witzenrath	Martin
TI Preclinical Assessment of Bacteriophage Therapy against Experimental
<i>Acinetobacter baumannii</i> Lung Infection
SO VIRUSES-BASEL
DT Article
DE bacteriophage; antibiotic resistance; Acinetobacter baumannii;
pneumonia; preclinical development
ID PHAGE THERAPY; PSEUDOMONAS-AERUGINOSA; STAPHYLOCOCCUS-AUREUS;
ESCHERICHIA-COLI; RESCUES MICE; PNEUMONIA; DELIVERY; SYNERGY; STRAINS;
TRIAL
AB Respiratory infections caused by multidrug-resistant Acinetobacter baumannii are difficult to treat and associated with high mortality among critically ill hospitalized patients. Bacteriophages (phages) eliminate pathogens with high host specificity and efficacy. However	the lack of appropriate preclinical experimental models hampers the progress of clinical development of phages as therapeutic agents. Therefore	we tested the efficacy of a purified lytic phage	vB_AbaM_Acibel004	against multidrug-resistant A. baumannii clinical isolate RUH 2037 infection in immunocompetent mice and a human lung tissue model. Sham- and A. baumannii-infected mice received a single-dose of phage or buffer via intratracheal aerosolization. Group-specific differences in bacterial burden	immune and clinical responses were compared. Phage-treated mice not only recovered faster from infection-associated hypothermia but also had lower pulmonary bacterial burden	lower lung permeability	and cytokine release. Histopathological examination revealed less inflammation with unaffected inflammatory cellular recruitment. No phage-specific adverse events were noted. Additionally	the bactericidal effect of the purified phage on A. baumannii was confirmed after single-dose treatment in an ex vivo human lung infection model. Taken together	our data suggest that the investigated phage has significant potential to treat multidrug-resistant A. baumannii infections and further support the development of appropriate methods for preclinical evaluation of antibacterial efficacy of phages.
C1 [Wienhold	Sandra-Maria; Brack	Markus C.; Nouailles	Geraldine; Krishnamoorthy	Gopinath; Lienau	Jasmin; Hocke	Andreas C.; Witzenrath	Martin] Charite Univ Med Berlin	Div Pulm Inflammat	D-10115 Berlin	Germany.
[Wienhold	Sandra-Maria; Brack	Markus C.; Nouailles	Geraldine; Krishnamoorthy	Gopinath; Korf	Imke H. E.; Neudecker	Jens; Lienau	Jasmin; Suttorp	Norbert; Hippenstiel	Stefan; Hocke	Andreas C.; Rohde	Christine; Witzenrath	Martin] Free Univ Berlin	D-10115 Berlin	Germany.
[Wienhold	Sandra-Maria; Brack	Markus C.; Nouailles	Geraldine; Krishnamoorthy	Gopinath; Korf	Imke H. E.; Neudecker	Jens; Lienau	Jasmin; Suttorp	Norbert; Hippenstiel	Stefan; Hocke	Andreas C.; Rohde	Christine; Witzenrath	Martin] Humboldt Univ	D-10115 Berlin	Germany.
[Brack	Markus C.; Suttorp	Norbert; Hippenstiel	Stefan; Hocke	Andreas C.; Witzenrath	Martin] Charite Univ Med Berlin	Dept Infect Dis & Resp Med	D-10115 Berlin	Germany.
[Korf	Imke H. E.; Rohde	Christine] Leibniz Inst DSMZ German Collect Microorganisms &	Dept Microorganisms	D-38124 Braunschweig	Germany.
[Korf	Imke H. E.; Seitz	Claudius; Wienecke	Sarah; Ross	Anton; Ziehr	Holger] Fraunhofer Inst Toxicol & Expt Med ITEM	Dept Pharmaceut Biotechnol	D-38124 Braunschweig	Germany.
[Dietert	Kristina; Gurtner	Corinne; Kershaw	Olivia; Gruber	Achim D.] Free Univ Berlin	Dept Vet Pathol	D-14163 Berlin	Germany.
[Dietert	Kristina] Free Univ Berlin	Vet Ctr Resistance Res	D-14163 Berlin	Germany.
[Rohde	Manfred] Helmholtz Ctr Infect Res HZI	Cent Facil Microscopy	D-38124 Braunschweig	Germany.
[Neudecker	Jens] Charite Univ Med Berlin	Dept Gen Visceral Vasc & Thorac Surg	D-10115 Berlin	Germany.
[Witzenrath	Martin] German Ctr Lung Res DZL	Partner Site Charite	D-10117 Berlin	Germany.
C3 Berlin Institute of Health; Free University of Berlin; Humboldt
University of Berlin; Charite Universitatsmedizin Berlin; Free
University of Berlin; Humboldt University of Berlin; Berlin Institute of
Health; Free University of Berlin; Humboldt University of Berlin;
Charite Universitatsmedizin Berlin; Leibniz Association; Leibniz
Institut fur Deutsche Sammlung von Mikroorganismen und Zellkulturen
(DSMZ); Fraunhofer Gesellschaft; Fraunhofer Germany; Fraunhofer
Toxicology & Experimental Medicine; Free University of Berlin; Free
University of Berlin; Helmholtz Association; Helmholtz-Center for
Infection Research; Berlin Institute of Health; Free University of
Berlin; Humboldt University of Berlin; Charite Universitatsmedizin
Berlin
RP Witzenrath	M (corresponding author)	Charite Univ Med Berlin	Div Pulm Inflammat	D-10115 Berlin	Germany.; Witzenrath	M (corresponding author)	Free Univ Berlin	D-10115 Berlin	Germany.; Witzenrath	M (corresponding author)	Humboldt Univ	D-10115 Berlin	Germany.; Witzenrath	M (corresponding author)	Charite Univ Med Berlin	Dept Infect Dis & Resp Med	D-10115 Berlin	Germany.; Witzenrath	M (corresponding author)	German Ctr Lung Res DZL	Partner Site Charite	D-10117 Berlin	Germany.
EM sandra.wienhold@charite.de; markus.brack@charite.de;
geraldine.nouailles@charite.de; gopinath.krishnamoorthy@charite.de;
imke.korf@item.fraunhofer.de; claudius.seitz@item.fraunhofer.de;
sarah.wienecke@item.fraunhofer.de; kristina.dietert@fu-berlin.de;
corinne.gurtner@vetsuisse.unibe.ch; olivia.kershaw@fu-berlin.de;
achim.gruber@fu-berlin.de; anton.ross@item.fraunhofer.de;
holger.ziehr@item.fraunhofer.de; manfred.rohde@helmholtz-hzi.de;
jens.neudecker@charite.de; jasmin.lienau@charite.de;
norbert.suttorp@charite.de; stefan.hippenstiel@charite.de;
andreas.hocke@charite.de; christine.rohde@dsmz.de;
martin.witzenrath@charite.de
CR Agarwal R	2018	NAT BIOMED ENG	V2	P841	DOI 10.1038/s41551-018-0263-5
Aslam S	2020	OPEN FORUM INFECT DI	V7	DOI 10.1093/ofid/ofaa389
Ben-Chetrit E	2018	CRIT CARE	V22	DOI 10.1186/s13054-018-2247-y
Berg J	2017	EUR RESPIR J	V50	DOI 10.1183/13993003.01953-2016
Berger S	2018	CRIT CARE	V22	DOI 10.1186/s13054-018-2224-5
Biswas B	2002	INFECT IMMUN	V70	P204	DOI 10.1128/IAI.70.1.204-210.2002
Bodier-Montagutelli E	2017	EXPERT OPIN DRUG DEL	V14	P959	DOI 10.1080/17425247.2017.1252329
Broermann A	2011	J EXP MED	V208	P2393	DOI 10.1084/jem.20110525
Capparelli R	2007	ANTIMICROB AGENTS CH	V51	P2765	DOI 10.1128/AAC.01513-06
Carmody LA	2010	J INFECT DIS	V201	P264	DOI 10.1086/649227
Chang RYK	2018	ADV DRUG DELIVER REV	V133	P76	DOI 10.1016/j.addr.2018.08.001
Chhibber S	2008	J MED MICROBIOL	V57	P1508	DOI 10.1099/jmm.0.2008/002873-0
Comeau AM	2007	PLOS ONE	V2	DOI 10.1371/journal.pone.0000799
COSTA DL	1986	LAB ANIM SCI	V36	P256
Croghan C.	2020	SE SAS US GROUP ST P
Dannheim A.	2020	PHARMAKON	V8	P278	DOI [10.1691/pn.20200028	DOI 10.1691/PN.20200028]
Dawson M.	ENDOTOXIN LIMITS PAR
Dietert K	2018	AM J RESP CELL MOL	V58	P440	DOI 10.1165/rcmb.2017-0337MA
Dietert K	2017	PLOS ONE	V12	DOI 10.1371/journal.pone.0188251
Dijkshoorn L	1996	J CLIN MICROBIOL	V34	P1519	DOI 10.1128/JCM.34.6.1519-1525.1996
Doehn JM	2013	J ANTIMICROB CHEMOTH	V68	P2111	DOI 10.1093/jac/dkt131
Dufour N	2019	ANTIMICROB AGENTS CH	V63	DOI 10.1128/AAC.00379-19
Dufour N	2017	CLIN INFECT DIS	V64	P1582	DOI 10.1093/cid/cix184
Engeman E	2021	PHARMACEUTICALS-BASE	V14	DOI 10.3390/ph14030184
Freire MP	2016	CLIN MICROBIOL INFEC	V22	P352	DOI 10.1016/j.cmi.2015.12.010
Golshahi L	2008	J AEROSOL MED PULM D	V21	P351	DOI 10.1089/jamp.2008.0701
Altamirano FG	2021	NAT MICROBIOL	V6	P157	DOI 10.1038/s41564-020-00830-7
GRIMM H	1986	INFECTION	V14	pS16	DOI 10.1007/BF01645192
Hodyra-Stefaniak K	2020	PHAGE-THER APPL RES	V1	P91	DOI 10.1089/phage.2020.0004
Hua YF	2018	FRONT MICROBIOL	V8	DOI 10.3389/fmicb.2017.02659
Iszatt JJ	2021	VIRUSES-BASEL	V13	DOI 10.3390/v13091809
Jault P	2019	LANCET INFECT DIS	V19	P35	DOI 10.1016/S1473-3099(18)30482-1
Jeon J	2016	APPL ENVIRON MICROB	V82	P4200	DOI 10.1128/AEM.00526-16
Kamal F	2015	APPL ENVIRON MICROB	V81	P1132	DOI 10.1128/AEM.02850-14
Knapp S	2006	AM J RESP CRIT CARE	V173	P122	DOI 10.1164/rccm.200505-730OC
Kortright KE	2019	CELL HOST MICROBE	V25	P219	DOI 10.1016/j.chom.2019.01.014
Law N	2019	INFECTION	V47	P665	DOI 10.1007/s15010-019-01319-0
Lázaro-Díez M	2016	MICROBES INFECT	V18	P559	DOI 10.1016/j.micinf.2016.05.002
Luong T	2020	NAT PROTOC	V15	P2867	DOI 10.1038/s41596-020-0346-0
Mangalea MR	2020	INFECT IMMUN	V88	DOI 10.1128/IAI.00926-19
Mattila S	2015	FRONT MICROBIOL	V6	DOI 10.3389/fmicb.2015.01271
McCarthy R	ANTIBIOTIC RESISTANC
McGann P	2014	MBIO	V5	DOI 10.1128/mBio.00915-14
Merabishvili M	2014	PLOS ONE	V9	DOI 10.1371/journal.pone.0104853
Müller-Redetzky H	2020	ANESTHESIOLOGY	V132	P795	DOI 10.1097/ALN.0000000000003149
Myung Myung H. H.	MICROBIOL	V9 9	P696	DOI [10.3389/fmicb.2018.00696 10.3389/fmicb.2018.00696	DOI 10.3389/FMICB.2018.00696]
Nale JY	2021	CURR OPIN BIOTECH	V68	P310	DOI 10.1016/j.copbio.2021.03.002
Pabary R	2016	ANTIMICROB AGENTS CH	V60	P744	DOI 10.1128/AAC.01426-15
Perros F	2011	RESP RES	V12	DOI 10.1186/1465-9921-12-125
Pogue JM	2011	CLIN INFECT DIS	V53	P879	DOI 10.1093/cid/cir611
Prazak J	2019	AM J RESP CRIT CARE	V200	P1126	DOI 10.1164/rccm.201812-2372OC
Reimer L.C.	2020	ACINETOBACTER BAUMAN
Roach DR	2017	CELL HOST MICROBE	V22	P38	DOI 10.1016/j.chom.2017.06.018
Ruge CA	2013	LANCET RESP MED	V1	P402	DOI 10.1016/S2213-2600(13)70072-9
Ryan EM	2012	FEMS IMMUNOL MED MIC	V65	P395	DOI 10.1111/j.1574-695X.2012.00977.x
Sader HS	2019	J ANTIMICROB CHEMOTH	V74	P1595	DOI 10.1093/jac/dkz074
Sarker SA	2016	EBIOMEDICINE	V4	P124	DOI 10.1016/j.ebiom.2015.12.023
Schooley RT	2017	ANTIMICROB AGENTS CH	V61	DOI 10.1128/AAC.00954-17
Semler DD	2014	ANTIMICROB AGENTS CH	V58	P4005	DOI 10.1128/AAC.02388-13
Shojaei L	2016	IRAN J MICROBIOL	V8	P288
Szymanski KV	2012	EUR RESPIR J	V40	P1458	DOI 10.1183/09031936.00186911
VALENTINE RC	1968	BIOCHEMISTRY-US	V7	P2143	DOI 10.1021/bi00846a017
Van Belleghem JD	2017	SCI REP-UK	V7	DOI 10.1038/s41598-017-08336-9
Viertel TM	2014	J ANTIMICROB CHEMOTH	V69	P2326	DOI 10.1093/jac/dku173
Vincent JL	2009	JAMA-J AM MED ASSOC	V302	P2323	DOI 10.1001/jama.2009.1754
Wang XQ	2021	EMERG MICROBES INFEC	V10	P2205	DOI 10.1080/22221751.2021.2002671
Wong D	2017	CLIN MICROBIOL REV	V30	P409	DOI 10.1128/CMR.00058-16
World Health Organisation	GLOB PRIOR LIST ANT
Wright A	2009	CLIN OTOLARYNGOL	V34	P349	DOI 10.1111/j.1749-4486.2009.01973.x
Yen MM	2017	NAT COMMUN	V8	DOI 10.1038/ncomms14187
Zuo PX	2021	APPL ENVIRON MICROB	V87	DOI 10.1128/AEM.00468-21
NR 71
TC 7
Z9 7
PD JAN
PY 2022
VL 14
IS 1
AR 33
DI 10.3390/v14010033
SC Virology
UT WOS:000758907900001
DA 2025-02-15
ER
PT J
AU Tan	YJ
Su	JH
Luo	DD
Liang	BS
Liu	SS
Zeng	HY
AF Tan	Yujing
Su	Jianhui
Luo	Dandan
Liang	Bingshao
Liu	Shenshen
Zeng	Haiyan
TI Isolation and genome-wide analysis of the novel <i>Acinetobacter
baumannii</i> bacteriophage vB_AbaM_AB3P2
SO ARCHIVES OF VIROLOGY
DT Article
DE Acinetobacter baumannii; Phage; Sewage treatment plant; Genome;
Obolenskvirus; Multi-drug-resistant
ID SEQUENCE
AB A lytic Acinetobacter baumannii phage	isolate vB_AbaM_AB3P2	was isolated from a sewage treatment plant in China. A. baumannii phage vB_AbaM_AB3P2 has a dsDNA genome that is 44	824 bp in length with a G + C content of 37.75%. Ninety-six open reading frames were identified	and no genes for antibiotic resistance or virulence factors were found. Genomic and phylogenetic analysis of this phage revealed that it represents a new species in the genus Obolenskvirus. Phage vB_AbaM_AB3P2 has a short latent period (10 min) and high stability at 30-70(degrees)C and pH 2-10 and is potentially useful for controlling multi-drug-resistant A. baumannii.
C1 [Tan	Yujing; Su	Jianhui; Liu	Shenshen; Zeng	Haiyan] Guangdong Univ Technol	Sch Biomed & Pharmaceut Sci	Waihuan West Rd 100	Guangzhou 510006	Guangdong	Peoples R China.
[Luo	Dandan] Yunnan Zhinong High technol Co Ltd	Kunming 650000	Peoples R China.
[Liang	Bingshao] Guangzhou Med Univ	Guangzhou Women & Childrens Med Ctr	Guangdong Prov Clin Res Ctr Child Hlth	Guangzhou	Peoples R China.
C3 Guangdong University of Technology; Guangzhou Medical University
RP Zeng	HY (corresponding author)	Guangdong Univ Technol	Sch Biomed & Pharmaceut Sci	Waihuan West Rd 100	Guangzhou 510006	Guangdong	Peoples R China.
EM zenghy@aliyun.com
CR Bankevich A	2012	J COMPUT BIOL	V19	P455	DOI 10.1089/cmb.2012.0021
Bouras G	2023	BIOINFORMATICS	V39	DOI 10.1093/bioinformatics/btac776
Chang RYK	2022	ADV DRUG DELIVER REV	V187	DOI 10.1016/j.addr.2022.114378
Dijkshoorn L	2007	NAT REV MICROBIOL	V5	P939	DOI 10.1038/nrmicro1789
Duan SY	2022	J CHROMATOGR A	V1679	DOI 10.1016/j.chroma.2022.463407
Gill JJ	2010	CURR PHARM BIOTECHNO	V11	P2	DOI 10.2174/138920110790725311
Ibrahim S	2021	MOL BIOL REP	V48	P6987	DOI 10.1007/s11033-021-06690-6
Jiang JZ	2023	BRIEF BIOINFORM	V24	DOI 10.1093/bib/bbac505
Jonczyk-Matysiak E	2019	EXPERT REV ANTI-INFE	V17	P583	DOI 10.1080/14787210.2019.1646126
Kropinski AM	2018	METHODS MOL BIOL	V1681	P41	DOI 10.1007/978-1-4939-7343-9_3
Lai MJ	2013	INT J ANTIMICROB AG	V42	P141	DOI 10.1016/j.ijantimicag.2013.04.022
Ma GC	2019	ANAL CHEM	V91	P13570	DOI 10.1021/acs.analchem.9b02701
Mardiana M	2022	VIRUSES-BASEL	V14	DOI 10.3390/v14061240
Moraru C	2020	VIRUSES-BASEL	V12	DOI 10.3390/v12111268
Pehde BM	2021	PHAGE-THER APPL RES	V2	P50	DOI 10.1089/phage.2020.0043
Peng WY	2022	ARCH MICROBIOL	V204	DOI 10.1007/s00203-021-02618-7
Price MN	2009	MOL BIOL EVOL	V26	P1641	DOI 10.1093/molbev/msp077
Simmonds P	2018	ARCH VIROL	V163	P2037	DOI 10.1007/s00705-018-3938-z
Sisakhtpour B	2022	ANN CLIN MICROB ANTI	V21	DOI 10.1186/s12941-022-00492-9
Soleimani-Delfan A	2021	J VIROL METHODS	V293	DOI 10.1016/j.jviromet.2021.114148
Sullivan MJ	2011	BIOINFORMATICS	V27	P1009	DOI 10.1093/bioinformatics/btr039
Tan YJ	2023	BIOENGINEERING-BASEL	V10	DOI 10.3390/bioengineering10010035
Tu QH	2023	VIRUSES-BASEL	V15	DOI 10.3390/v15030673
Zeng HY	2021	FOOD RES INT	V143	DOI 10.1016/j.foodres.2021.110255
Zhang LW	2022	VIRUS RES	V320	DOI 10.1016/j.virusres.2022.198889
Zhu YN	2022	ARCH VIROL	V167	P1471	DOI 10.1007/s00705-022-05425-7
NR 26
TC 3
Z9 3
PD MAR
PY 2024
VL 169
IS 3
AR 66
DI 10.1007/s00705-024-05986-9
SC Virology
UT WOS:001177567900002
DA 2025-02-15
ER
PT J
AU Erol	HB
Kaskatepe	B
Yildiz	S
Altanlar	N
AF Erol	Hilal Basak
Kaskatepe	Banu
Yildiz	Sulhiye
Altanlar	Nurten
TI The effect of phage-antibiotic combination strategy on
multidrug-resistant Acinetobacter baumannii biofilms
SO JOURNAL OF MICROBIOLOGICAL METHODS
DT Article
DE Acinetobacter baumannii; Antibiotic; Bacteriophage; Biofilm
ID ANTIMICROBIAL RESISTANCE; PSEUDOMONAS-AERUGINOSA; BACTERIOPHAGES;
INFECTIONS; PATHOGEN; THERAPY
AB Acinetobacter baumannii (A. baumannii) is considered a critical human pathogen due to multi-drug resistance and increased infections. As a result of the resistance of A. baumannii biofilms to antimicrobial agents	it is necessary to develop new biofilm control strategies. In the present study	we evaluated the efficacy of two previously isolated bacteriophage C2 phage	K3 phage and phage cocktail (C2 + K3 phage) as a therapeutic agent in combination with antibiotic (colistin) against biofilm of multidrug-resistant A. baumannii strains (n = 24). The effects of phage and antibiotics on mature biofilm were investigated simultaneously and sequentially in 24 and 48 h. The combination protocol was more effective than antibiotics alone in 54.16% of the strains in 24 h…
C1 [Erol	Hilal Basak; Kaskatepe	Banu; Altanlar	Nurten] Ankara Univ	Dept Pharmaceut Microbiol	Fac Pharm	Ankara	Turkiye.
[Yildiz	Sulhiye] Lokman Hekim Univ	Dept Pharmaceut Microbiol	Fac Pharm	Ankara	Turkiye.
C3 Ankara University; Lokman Hekim University
RP Erol	HB; Kaskatepe	B (corresponding author)	Ankara Univ	Dept Pharmaceut Microbiol	Fac Pharm	Ankara	Turkiye.
EM hcuhadaroglu@ankara.edu.tr; bkaskatepe@ankara.edu.tr
CR ADAMS MARK H.	1959
Akturk E	2019	ANTIBIOTICS-BASEL	V8	DOI 10.3390/antibiotics8030103
Chang C	2022	FRONT MICROBIOL	V13	DOI 10.3389/fmicb.2022.825828
Chang RYK	2019	AAPS J	V21	DOI 10.1208/s12248-019-0315-0
Chaudhry WN	2017	PLOS ONE	V12	DOI 10.1371/journal.pone.0168615
D'Andrea MM	2020	J GLOB ANTIMICROB RE	V21	P68	DOI 10.1016/j.jgar.2019.10.019
Doi Y	2015	SEMIN RESP CRIT CARE	V36	P85	DOI 10.1055/s-0034-1398388
Domingo-Calap P	2018	ANTIBIOTICS-BASEL	V7	DOI 10.3390/antibiotics7030066
Dorotkiewicz-Jach A	2023	APPL MICROBIOL BIOT	DOI 10.1007/s00253-022-12349-4
Erol HB.	2023	Ankara Ecz Fak Derg	V89	P104	DOI [10.33483/jfpau.1168215	DOI 10.33483/JFPAU.1168215]
Fang QQ	2022	COMMUN BIOL	V5	DOI 10.1038/s42003-022-03001-y
Fishbain J	2010	CLIN INFECT DIS	V51	P79	DOI 10.1086/653120
Flemming HC	2010	NAT REV MICROBIOL	V8	P623	DOI 10.1038/nrmicro2415
Gaddy JA	2009	INFECT IMMUN	V77	P3150	DOI 10.1128/IAI.00096-09
Hall-Stoodley L	2004	NAT REV MICROBIOL	V2	P95	DOI 10.1038/nrmicro821
Harper DR	2014	ANTIBIOTICS-BASEL	V3	P270	DOI 10.3390/antibiotics3030270
Jurado A	2022	VIRUSES-BASEL	V14	DOI 10.3390/v14051061
Kabwe M	2019	SCI REP-UK	V9	DOI 10.1038/s41598-019-45549-6
Kiyasu Y	2020	J INFECT CHEMOTHER	V26	P475	DOI 10.1016/j.jiac.2019.12.010
Kwiatek M	2017	RES MICROBIOL	V168	P194	DOI 10.1016/j.resmic.2016.10.009
Lee CR	2017	FRONT CELL INFECT MI	V7	DOI 10.3389/fcimb.2017.00055
Lin Derek M	2017	World J Gastrointest Pharmacol Ther	V8	P162	DOI 10.4292/wjgpt.v8.i3.162
Lin MF	2014	WORLD J CLIN CASES	V2	P787	DOI 10.12998/wjcc.v2.i12.787
Liu HB	2020	THERANOSTICS	V10	P6310	DOI 10.7150/thno.42573
Liu SY	2022	PHARMACEUTICS	V14	DOI 10.3390/pharmaceutics14020427
Luo J	2022	MICROBIOL SPECTR	V10	DOI 10.1128/spectrum.00096-22
Lyon J	2017	JAMA-J AM MED ASSOC	V318	P1746	DOI 10.1001/jama.2017.12938
Majkowska-Skrobek G	2021	ENVIRON MICROBIOL	V23	P7723	DOI 10.1111/1462-2920.15476
Martín-Aspas A	2018	INFECT DRUG RESIST	V11	P861	DOI 10.2147/IDR.S163944
McConnell MJ	2013	FEMS MICROBIOL REV	V37	P130	DOI 10.1111/j.1574-6976.2012.00344.x
Merabishvili M	2009	PLOS ONE	V4	DOI 10.1371/journal.pone.0004944
Morris FC	2019	FRONT MICROBIOL	V10	DOI 10.3389/fmicb.2019.01601
Moubareck CA	2020	ANTIBIOTICS-BASEL	V9	DOI 10.3390/antibiotics9030119
Oliveira VC	2021	ANTIBIOTICS-BASEL	V10	DOI 10.3390/antibiotics10010078
Ozsoy M.	2019	ANADOLU GUNCEL TIP D	V1	P37
Pires DP	2017	CURR OPIN MICROBIOL	V39	P48	DOI 10.1016/j.mib.2017.09.004
Pires D	2011	RES MICROBIOL	V162	P798	DOI 10.1016/j.resmic.2011.06.010
Ribeiro KVG	2018	ADV PHARM BULL	V8	P85	DOI 10.15171/apb.2018.011
Richards AM	2015	MOL ORAL MICROBIOL	V30	P2	DOI 10.1111/omi.12072
Sulakvelidze A	2001	ANTIMICROB AGENTS CH	V45	P649	DOI 10.1128/AAC.45.3.649-659.2001
Tewari R	2018	MALAYS J MED SCI	V25	P129	DOI 10.21315/mjms2018.25.3.13
Wójcicki M	2023	VIRUSES-BASEL	V15	DOI 10.3390/v15010172
Wroblewska MM	2008	FEMS IMMUNOL MED MIC	V53	P140	DOI 10.1111/j.1574-695X.2008.00403.x
Yilmaz C	2013	J BONE JOINT SURG AM	V95A	P117	DOI 10.2106/JBJS.K.01135
Yin SP	2017	CELL PHYSIOL BIOCHEM	V44	P2337	DOI 10.1159/000486117
NR 45
TC 6
Z9 6
PD JUL
PY 2023
VL 210
AR 106752
DI 10.1016/j.mimet.2023.106752
EA JUN 2023
SC Biochemistry & Molecular Biology; Microbiology
UT WOS:001016731100001
DA 2025-02-15
ER
PT J
AU Vu	TN
Clark	JR
Jang	E
D'Souza	R
Nguyen	L
Pinto	NA
Yoo	S
Abadie	R
Maresso	AW
Yong	D
AF Vu	Thao Nguyen
Clark	Justin Ryan
Jang	Eris
D'Souza	Roshan
Nguyen	Le Phuong
Pinto	Naina Adren
Yoo	Seongjun
Abadie	Ricardo
Maresso	Anthony William
Yong	Dongeun
TI Appelmans protocol - A directed<i> in</i><i> vitro</i> evolution enables
induction and recombination of prophages with expanded host range
SO VIRUS RESEARCH
DT Article
DE Bacteriophage; Acinetobacter baumannii; Phage therapy; Host range
expansion; Appelmans protocol; Prophage induction
ID TEMPERATE PHAGES; BACTERIOPHAGES; SEQUENCE
AB Infections caused by carbapenem-resistant Acinetobacter baumannii (CRAB) present significant healthcare challenges due to limited treatment options. Bacteriophage (phage) therapy offers potential as an alternative treatment. However	the high host specificity of phages poses challenges for their therapeutic application. To broaden the phage spectrum	laboratory-based phage training using the Appelmans protocol was employed in this study. As a result	the protocol successfully expanded the host range of a phage cocktail targeting CRAB. Further analysis revealed that the expanded host range phages isolated from the output cocktail were identified as recombinant derivatives originating from prophages induced from encountered bacterial strains. These findings provide valuable genetic insights into the protocol's mechanism when applied to phages i…	it is noteworthy that the expanded host range phages obtained from this protocol exhibited limited stability	raising concerns about their suitability for therapeutic purposes.
C1 [Vu	Thao Nguyen; Yoo	Seongjun; Abadie	Ricardo] Yonsei Univ	Grad Sch Med Sci	Dept Lab Med	Brain Korea Project 21	Coll Med	Seoul	South Korea.
[Vu	Thao Nguyen; Yoo	Seongjun; Abadie	Ricardo] Yonsei Univ	Res Inst Bacterial Resistance	Grad Sch Med Sci	Brain Korea Project 21	Coll Med	Seoul	South Korea.
[Clark	Justin Ryan] Baylor Coll Med	Dept Mol Virol & Microbiol	Tailored Antibacterials & Innovat Labs Phage Res	Houston	TX 77030 USA.
[Jang	Eris; D'Souza	Roshan; Nguyen	Le Phuong; Pinto	Naina Adren; Yong	Dongeun] Yonsei Univ	Dept Lab Med	Coll Med	Seoul	South Korea.
[Jang	Eris; D'Souza	Roshan; Nguyen	Le Phuong; Pinto	Naina Adren; Yong	Dongeun] Yonsei Univ	Res Inst Bacterial Resistance	Coll Med	Seoul	South Korea.
[Jang	Eris] Univ Georgia	Terry Coll Business	Athens	GA USA.
[Nguyen	Le Phuong] Univ Calif Los Angeles	David Geffen Sch Med	Dept Med	Los Angeles	CA USA.
C3 Yonsei University; Yonsei University Health System; Yonsei University;
Yonsei University Health System; Baylor College of Medicine; Yonsei
University; Yonsei University Health System; Yonsei University; Yonsei
University Health System; University System of Georgia; University of
Georgia; University of California System; University of California Los
Angeles; University of California Los Angeles Medical Center; David
Geffen School of Medicine at UCLA
RP Yong	D (corresponding author)	Yonsei Univ	Dept Lab Med	Coll Med	Seoul	South Korea.
EM deyong@yuhs.ac
CR Abdelsattar A.	2021	Biologics	V1	P70	DOI DOI 10.3390/BIOLOGICS1020005
Albers Suki	2016	Life-Basel	V6	P4	DOI 10.3390/life6010004
Alcock BP	2020	NUCLEIC ACIDS RES	V48	pD517	DOI 10.1093/nar/gkz935
Arndt D	2016	NUCLEIC ACIDS RES	V44	pW16	DOI 10.1093/nar/gkw387
Atxaerandio-Landa A	2022	MICROORGANISMS	V10	DOI 10.3390/microorganisms10122364
Berngruber TW	2010	J VIROL	V84	P10200	DOI 10.1128/JVI.00865-10
Betts A	2013	EVOL APPL	V6	P1054	DOI 10.1111/eva.12085
Bobay LM	2013	MOL BIOL EVOL	V30	P737	DOI 10.1093/molbev/mss279
Borges AL	2021	P NATL ACAD SCI USA	V118	DOI 10.1073/pnas.2109434118
Borin JM	2021	P NATL ACAD SCI USA	V118	DOI 10.1073/pnas.2104592118
Bruce JB	2021	CURR BIOL	V31	P5046	DOI 10.1016/j.cub.2021.08.073
Bull JJ	2022	ANTIBIOTICS-BASEL	V11	DOI 10.3390/antibiotics11121709
Burrowes BH	2019	VIRUSES-BASEL	V11	DOI 10.3390/v11030241
Carrolo M	2010	PLOS ONE	V5	DOI 10.1371/journal.pone.0015678
Chen LH	2005	NUCLEIC ACIDS RES	V33	pD325	DOI 10.1093/nar/gki008
Coque TM	2023	MICROORGANISMS	V11	DOI 10.3390/microorganisms11041050
Costa AR	2018	SCI REP-UK	V8	DOI 10.1038/s41598-018-33800-5
Darling ACE	2004	GENOME RES	V14	P1394	DOI 10.1101/gr.2289704
Dragos A	2021	ISME J	V15	P1344	DOI 10.1038/s41396-020-00854-1
Fernández L	2019	ANTIBIOTICS-BASEL	V8	DOI 10.3390/antibiotics8030126
Fortier LC	2007	APPL ENVIRON MICROB	V73	P7358	DOI 10.1128/AEM.00582-07
Ganeshan SD	2019	ANTIBIOTICS-BASEL	V8	DOI 10.3390/antibiotics8030131
Glonti T	2022	VIRUSES-BASEL	V14	DOI 10.3390/v14071490
G?deke J	2011	ISME J	V5	P613	DOI 10.1038/ismej.2010.153
Guerrero-Bustamante CA	2021	MBIO	V12	DOI 10.1128/mBio.00973-21
Henrot C	2022	MOL MICROBIOL	V118	P494	DOI 10.1111/mmi.14983
Holtzman T	2020	SCI REP-UK	V10	DOI 10.1038/s41598-019-57221-0
Hyman P	2019	PHARMACEUTICALS-BASE	V12	DOI 10.3390/ph12010035
Isler B	2019	ANTIMICROB AGENTS CH	V63	DOI 10.1128/AAC.01110-18
Jeon J	2019	BMC MICROBIOL	V19	DOI 10.1186/s12866-019-1443-5
Jeon J	2016	APPL ENVIRON MICROB	V82	P4200	DOI 10.1128/AEM.00526-16
Jiang Y	2022	FRONT MICROBIOL	V13	DOI 10.3389/fmicb.2022.1045206
Kok DN	2023	PHAGE-THER APPL RES	V4	P68	DOI 10.1089/phage.2023.0005
Kropinski AM	2018	METHODS MOL BIOL	V1681	P41	DOI 10.1007/978-1-4939-7343-9_3
Laanto E	2020	ANTIBIOTICS-BASEL	V9	DOI 10.3390/antibiotics9060291
Lakshminarasimhan A	2022	MED HYPOTHESES	V169	DOI 10.1016/j.mehy.2022.110980
Lin Derek M	2017	World J Gastrointest Pharmacol Ther	V8	P162	DOI 10.4292/wjgpt.v8.i3.162
Loc-Carrillo Catherine	2011	Bacteriophage	V1	P111
Mapes Abigail C	2016	Bacteriophage	V6	pe1096995	DOI 10.1080/21597081.2015.1096995
Marquet M.	2022	GIGASCIENCE	V11	DOI DOI 10.1093/gigascience/giac110
Moreno DS	2021	PHARMACEUTICALS-BASE	V14	DOI 10.3390/ph14040325
Nguyen M	2021	J APPL MICROBIOL	V131	P2715	DOI 10.1111/jam.15130
Overbeek R	2014	NUCLEIC ACIDS RES	V42	pD206	DOI 10.1093/nar/gkt1226
Peters TL	2020	APPL ENVIRON MICROB	V86	DOI 10.1128/AEM.02138-20
Philipson CW	2018	VIRUSES-BASEL	V10	DOI 10.3390/v10040188
Ramisetty BCM	2019	FRONT GENET	V10	DOI 10.3389/fgene.2019.00065
Robert S.H.	2007	Doctoral Dissertation
Rohde C	2018	VIRUSES-BASEL	V10	DOI 10.3390/v10040178
Salazar KC	2021	MBIO	V12	DOI 10.1128/mBio.00211-21
Schubert RA	2007	GENE DEV	V21	P2461	DOI 10.1101/gad.1584907
Schwartz S	2003	GENOME RES	V13	P103	DOI 10.1101/gr.809403
Sergueev KV	2019	APPL ENVIRON MICROB	V85	DOI 10.1128/AEM.01209-19
Srikant S	2022	ELIFE	V11	DOI 10.7554/eLife.79549
Sullivan MJ	2011	BIOINFORMATICS	V27	P1009	DOI 10.1093/bioinformatics/btr039
Tacconelli E	2018	LANCET INFECT DIS	V18	P318	DOI [10.1016/s1473-3099(17)30753-3	10.1016/S1473-3099(17)30753-3]
Tan DM	2020	ISME J	V14	P1731	DOI 10.1038/s41396-020-0641-3
Thao N.V.	2019	Master's Thesis
Turner D	2023	ARCH VIROL	V168	DOI 10.1007/s00705-022-05694-2
Wahl LM	2019	EVOLUTION	V73	P92	DOI 10.1111/evo.13648
Zhang MH	2022	VIRUSES-BASEL	V14	DOI 10.3390/v14091904
NR 60
TC 6
Z9 6
PD JAN 2
PY 2024
VL 339
AR 199272
DI 10.1016/j.virusres.2023.199272
EA NOV 2023
SC Virology
UT WOS:001128225100001
DA 2025-02-15
ER
PT J
AU Turner	D
Ackermann	HW
Kropinski	AM
Lavigne	R
Sutton	JM
Reynolds	DM
AF Turner	Dann
Ackermann	Hans-Wolfgang
Kropinski	Andrew M.
Lavigne	Rob
Sutton	J. Mark
Reynolds	Darren M.
TI Comparative Analysis of 37 <i>Acinetobacter</i> Bacteriophages
SO VIRUSES-BASEL
DT Article
DE Acinetobacter baumannii; Acinetobacter phages; bacteriophages;
bioinformatics; Comparative genomics; protein clustering; phylogeny
ID COMPLETE GENOME SEQUENCE; TRANSFER-RNA GENES; BIOINFORMATIC ANALYSIS;
LYTIC BACTERIOPHAGE; BAUMANNII STRAINS; PHAGE AB3; GENUS;
IDENTIFICATION; TRANSCRIPTION; CLASSIFICATION
AB Members of the genus Acinetobacter are ubiquitous in the environment and the multiple-drug resistant species A. baumannii is of significant clinical concern. This clinical relevance is currently driving research on bacterial viruses infecting A. baumannii	in an effort to implement phage therapy and phage-derived antimicrobials. Initially	a total of 42 Acinetobacter phage genome sequences were available in the international nucleotide sequence databases	corresponding to a total of 2.87 Mbp of sequence information and representing all three families of the order Caudovirales and a single member of the Leviviridae. A comparative bioinformatics analysis of 37 Acinetobacter phages revealed that they form six discrete clusters and two singletons based on genomic organisation and nucleotide sequence identity. The assignment of these phages to clusters…	over half of the proteins encoded by the Acinetobacter phages are of unknown function. The comparative analysis and clustering presented enables an updated taxonomic framing of these clades.
C1 [Turner	Dann; Reynolds	Darren M.] Univ West England	Fac Hlth & Appl Sci	Dept Appl Sci	Coldharbour Lane	Bristol BS16 1QY	Avon	England.
[Ackermann	Hans-Wolfgang] Univ Laval	Dept Microbiol Immunol & Infectiol	Fac Med	Quebec City	PQ G1X 46	Canada.
[Kropinski	Andrew M.] Univ Guelph	Dept Food Sci	Guelph	ON N1G 2W1	Canada.
[Kropinski	Andrew M.] Univ Guelph	Dept Mol & Cellular Biol	Guelph	ON N1G 2W1	Canada.
[Kropinski	Andrew M.] Univ Guelph	Dept Pathobiol	Guelph	ON N1G 2W1	Canada.
[Lavigne	Rob] Katholieke Univ Leuven	Lab Gene Technol	Kasteelpk Arenberg 21	Box 2462	B-3001 Leuven	Belgium.
[Sutton	J. Mark] Publ Hlth England	Natl Infect Serv	Salisbury SP4 0JG	Wilts	England.
C3 University of West England; Laval University; University of Guelph;
University of Guelph; University of Guelph; KU Leuven; Public Health
England
RP Turner	D (corresponding author)	Univ West England	Fac Hlth & Appl Sci	Dept Appl Sci	Coldharbour Lane	Bristol BS16 1QY	Avon	England.
EM Dann2.Turner@uwe.ac.uk; Phage.Canada@gmail.com; Rob.Lavigne@kuleuven.be;
Mark.Sutton@phe.gov.uk; Darren.Reynold@uwe.ac.uk
CR Abedon Stephen T	2012	Bacteriophage	V2	P50
Ackermann HW	2012	ARCH VIROL	V157	P1843	DOI 10.1007/s00705-012-1383-y
Ackermann HW	1997	ARCH VIROL	V142	P2329	DOI 10.1007/s007050050246
ACKERMANN HW	1994	ARCH VIROL	V135	P345	DOI 10.1007/BF01310019
Adams MJ	2017	ARCH VIROL	V162	P2505	DOI 10.1007/s00705-017-3358-5
Adriaenssens EM	2017	VIRUSES-BASEL	V9	DOI 10.3390/v9040070
ALTSCHUL SF	1990	J MOL BIOL	V215	P403	DOI 10.1006/jmbi.1990.9999
Anany H	2015	ARCH VIROL	V160	P1021	DOI 10.1007/s00705-015-2344-z
[Anonymous]	GENOME ANNOUNC
[Anonymous]	ELIFE
[Anonymous]	GENOME ANNOUNC
[Anonymous]	GENOME ANNOUNC
[Anonymous]	PRELIMINARY BIOINFOR
[Anonymous]	GENOME ANNOUNC
Bartual SG	2005	J CLIN MICROBIOL	V43	P4382	DOI 10.1128/JCM.43.9.4382-4390.2005
Bateman A	2004	NUCLEIC ACIDS RES	V32	pD138	DOI [10.1093/nar/gkp985	10.1093/nar/gkh121	10.1093/nar/gkr1065]
BERGH O	1989	NATURE	V340	P467	DOI 10.1038/340467a0
BergogneBerezin E	1996	CLIN MICROBIOL REV	V9	P148	DOI 10.1128/CMR.9.2.148
Besemer J	2005	NUCLEIC ACIDS RES	V33	pW451	DOI 10.1093/nar/gki487
BLOUSE L	1966	CAN J MICROBIOL	V12	P1023	DOI 10.1139/m66-137
Bollback JP	2001	J MOL EVOL	V52	P117	DOI 10.1007/s002390010140
BOUVET PJM	1986	INT J SYST BACTERIOL	V36	P228	DOI 10.1099/00207713-36-2-228
Brüssow H	2004	MICROBIOL MOL BIOL R	V68	P560	DOI 10.1128/MMBR.68.3.560-602.2004
Ceyssens PJ	2010	VIROLOGY	V405	P26	DOI 10.1016/j.virol.2010.06.011
Chan JZM	2012	BMC MICROBIOL	V12	DOI 10.1186/1471-2180-12-302
Chang KC	2011	GENOMICS	V97	P249	DOI 10.1016/j.ygeno.2011.01.002
Delcher AL	1999	NUCLEIC ACIDS RES	V27	P4636	DOI 10.1093/nar/27.23.4636
Dereeper A	2008	NUCLEIC ACIDS RES	V36	pW465	DOI 10.1093/nar/gkn180
Deveau H	2006	APPL ENVIRON MICROB	V72	P4338	DOI 10.1128/AEM.02517-05
Diancourt L	2010	PLOS ONE	V5	DOI 10.1371/journal.pone.0010034
Dijkshoorn L	1998	SYST APPL MICROBIOL	V21	P33	DOI 10.1016/S0723-2020(98)80006-4
Dubrovin EV	2012	PLOS ONE	V7	DOI 10.1371/journal.pone.0047348
Eddy SR	2011	PLOS COMPUT BIOL	V7	DOI 10.1371/journal.pcbi.1002195
Edgar RC	2004	NUCLEIC ACIDS RES	V32	P1792	DOI 10.1093/nar/gkh340
Eriksson H	2015	VIRUSES-BASEL	V7	P1804	DOI 10.3390/v7041804
Geiduschek EP	2010	VIROL J	V7	DOI 10.1186/1743-422X-7-288
Grant JR	2012	BMC GENOMICS	V13	DOI 10.1186/1471-2164-13-202
Grazziotin AL	2017	NUCLEIC ACIDS RES	V45	pD491	DOI 10.1093/nar/gkw975
Gregory AC	2016	BMC GENOMICS	V17	DOI 10.1186/s12864-016-3286-x
Grose JH	2014	VIROLOGY	V468	P421	DOI 10.1016/j.virol.2014.08.024
Grose JH	2014	BMC GENOMICS	V15	DOI 10.1186/1471-2164-15-855
HAGGARDLJUNGQUIST E	1992	J BACTERIOL	V174	P1462	DOI 10.1128/jb.174.5.1462-1477.1992
Hatfull GF	2015	J VIROL	V89	P8107	DOI 10.1128/JVI.01340-15
Hatfull GF	2014	MICROBIOL SPECTR	V2	DOI 10.1128/microbiolspec.MGM2-0032-2013
Hinton DM	2010	VIROL J	V7	DOI 10.1186/1743-422X-7-289
Holmfeldt K	2013	P NATL ACAD SCI USA	V110	P12798	DOI 10.1073/pnas.1305956110
Huang GT	2013	CURR MICROBIOL	V66	P535	DOI 10.1007/s00284-013-0308-7
Huson DH	2006	MOL BIOL EVOL	V23	P254	DOI 10.1093/molbev/msj030
Hyatt D	2010	BMC BIOINFORMATICS	V11	DOI 10.1186/1471-2105-11-119
Jeon J	2016	J APPL MICROBIOL	V121	P68	DOI 10.1111/jam.13134
Jeon J	2016	APPL ENVIRON MICROB	V82	P4200	DOI 10.1128/AEM.00526-16
Jeon J	2015	ARCH VIROL	V160	P3157	DOI 10.1007/s00705-015-2604-y
Jeon J	2012	J VIROL	V86	P12437	DOI 10.1128/JVI.02132-12
Jin J	2014	BMC GENOMICS	V15	DOI 10.1186/1471-2164-15-793
Jin J	2012	BMC MICROBIOL	V12	DOI 10.1186/1471-2180-12-156
Kalatzis PG	2017	VIRUSES-BASEL	V9	DOI 10.3390/v9050122
Kim JH	2012	J VIROL	V86	P13131	DOI 10.1128/JVI.02454-12
King A. M. Q.	2012	VIRUS TAXONOMY CLASS
Kingsford CL	2007	GENOME BIOL	V8	DOI 10.1186/gb-2007-8-2-r22
Klovins J	2002	J GEN VIROL	V83	P1523	DOI 10.1099/0022-1317-83-6-1523
Kropinski AM	2015	GENET MOL RES	V14	P15902	DOI 10.4238/2015.December.3.2
Krumsiek J	2007	BIOINFORMATICS	V23	P1026	DOI 10.1093/bioinformatics/btm039
Kumar S	2016	MOL BIOL EVOL	V33	P1870	DOI [10.1093/molbev/msw054	10.1093/molbev/msv279]
Kwan T	2006	J BACTERIOL	V188	P1184	DOI 10.1128/JB.188.3.1184-1187.2006
Lai MJ	2016	PLOS ONE	V11	DOI 10.1371/journal.pone.0153361
Laslett D	2004	NUCLEIC ACIDS RES	V32	P11	DOI 10.1093/nar/gkh152
Latka A	2017	APPL MICROBIOL BIOT	V101	P3103	DOI 10.1007/s00253-017-8224-6
Lee CN	2011	APPL ENVIRON MICROB	V77	P6755	DOI 10.1128/AEM.05116-11
Lee IM	2017	SCI REP-UK	V7	DOI 10.1038/srep42711
Li L	2003	GENOME RES	V13	P2178	DOI 10.1101/gr.1224503
Li PZ	2012	GENE	V507	P125	DOI 10.1016/j.gene.2012.07.029
Lin NT	2010	RES MICROBIOL	V161	P308	DOI 10.1016/j.resmic.2010.03.007
Lowe TM	1997	NUCLEIC ACIDS RES	V25	P955	DOI 10.1093/nar/25.5.955
Lynch KH	2012	BMC GENOMICS	V13	DOI 10.1186/1471-2164-13-223
McConnell MJ	2013	FEMS MICROBIOL REV	V37	P130	DOI 10.1111/j.1574-6976.2012.00344.x
Mendes JJ	2014	J MED MICROBIOL	V63	P1055	DOI 10.1099/jmm.0.071753-0
Mendes JJ	2013	WOUND REPAIR REGEN	V21	P595	DOI 10.1111/wrr.12056
Merabishvili M	2014	PLOS ONE	V9	DOI 10.1371/journal.pone.0104853
Millard AD	2009	ENVIRON MICROBIOL	V11	P2370	DOI 10.1111/j.1462-2920.2009.01966.x
Naville M	2011	RNA BIOL	V8	P11	DOI 10.4161/rna.8.1.13346
Niu YD	2014	PLOS ONE	V9	DOI 10.1371/journal.pone.0100426
Peleg AY	2008	CLIN MICROBIOL REV	V21	P538	DOI 10.1128/CMR.00058-07
Peng F	2014	BMC MICROBIOL	V14	DOI 10.1186/1471-2180-14-181
Petrov VM	2010	VIROL J	V7	DOI 10.1186/1743-422X-7-292
Popova AV	2012	MOL GENET MICROBIOL+	V27	P154	DOI 10.3103/S0891416812040064
Quevillon E	2005	NUCLEIC ACIDS RES	V33	pW116	DOI 10.1093/nar/gki442
Renda BA	2016	J BACTERIOL	V198	P3209	DOI 10.1128/JB.00424-16
Richter M	2009	P NATL ACAD SCI USA	V106	P19126	DOI 10.1073/pnas.0906412106
Seed KD	2015	PLOS PATHOG	V11	DOI 10.1371/journal.ppat.1004847
Sievers F	2011	MOL SYST BIOL	V7	DOI 10.1038/msb.2011.75
S?ding J	2005	BIOINFORMATICS	V21	P951	DOI 10.1093/bioinformatics/bti125
Stummeyer K	2006	MOL MICROBIOL	V60	P1123	DOI 10.1111/j.1365-2958.2006.05173.x
Sullivan MB	2010	ENVIRON MICROBIOL	V12	P3035	DOI 10.1111/j.1462-2920.2010.02280.x
Sullivan MJ	2011	BIOINFORMATICS	V27	P1009	DOI 10.1093/bioinformatics/btr039
Switt AIM	2015	METHODS MOL BIOL	V1225	P237	DOI 10.1007/978-1-4939-1625-2_15
Touchon M	2014	GENOME BIOL EVOL	V6	P2866	DOI 10.1093/gbe/evu225
Towner K	2006	PROKARYOTES: A HANDBOOK ON THE BIOLOGY OF BACTERIA	VOL 6	THIRD EDITION	P746	DOI 10.1007/0-387-30746-x_25
Turner D	2017	PLOS ONE	V12	DOI 10.1371/journal.pone.0172303
Turner Dann	2013	BMC Res Notes	V6	P140	DOI 10.1186/1756-0500-6-140
Turton JF	2010	J CLIN MICROBIOL	V48	P1445	DOI 10.1128/JCM.02467-09
WHO	2017	DEPR OTH COMM DIS	P7
Wittmann J	2015	ARCH VIROL	V160	P3053	DOI 10.1007/s00705-015-2609-6
Yang HJ	2010	BMC MICROBIOL	V10	DOI 10.1186/1471-2180-10-131
Zhang J	2015	GENET MOL RES	V14	P190	DOI 10.4238/2015.January.16.2
NR 104
TC 24
Z9 25
PD JAN
PY 2018
VL 10
IS 1
AR 5
DI 10.3390/v10010005
SC Virology
UT WOS:000424414900005
DA 2025-02-15
ER
PT J
AU Wintachai	P
Surachat	K
Chaimaha	G
Septama	AW
Smith	DR
AF Wintachai	Phitchayapak
Surachat	Komwit
Chaimaha	Ganyalak
Septama	Abdi Wira
Smith	Duncan R.
TI Isolation and Characterization of a <i>Phapecoctavirus</i> Infecting
Multidrug-Resistant <i>Acinetobacter baumannii</i> in A549 Alveolar
Epithelial Cells
SO VIRUSES-BASEL
DT Article
DE multidrug-resistant Acinetobacter baumannii; phage; Myoviridae;
Phapecoctavirus; biofilm; cell culture model
ID PROTEIN PLAYS; BACTERIOPHAGE; BIOFILM; ADHESION; ATTACHMENT; ADHERENCE;
INVASION
AB Multidrug-resistant Acinetobacter baumannii (MDR A. baumannii) is an emerging pathogen in the ESKAPE group. The global burden of antimicrobial resistance has led to renewed interest in alternative antimicrobial treatment strategies	including phage therapy. This study isolated and characterized a phage vB_AbaM_ ABPW7 (vABPW7) specific to MDR A. baumannii. Morphological analysis showed that phage vABPW7 belongs to the Myoviridae family. Genome analysis showed that the phage DNA genome consists of 148	647 bp and that the phage is a member of the Phapecoctavirus genus of the order Caudovirales. A short latent period and a large burst size indicated that phage vABPW7 was a lytic phage that could potentially be used in phage therapy. Phage vABPW7 is a high-stability phage that has high lytic activity. Phage vABPW7 could effectively reduce biofilm formation and remove preformed biofilm. The utilit…	and the phage could significantly reduce planktonic MDR A. baumannii and MDR A. baumannii adhesion on A549 cells without cytotoxicity. This study suggests that phage vABPW7 has the potential to be developed further as a new antimicrobial agent against MDR A. baumannii.
C1 [Wintachai	Phitchayapak; Chaimaha	Ganyalak] Walailak Univ	Sch Sci	Thasala 80161	Nakhon Si Thamm	Thailand.
[Wintachai	Phitchayapak] Walailak Univ	Funct Mat & Nanotechnol Ctr Excellence	Thasala 80161	Nakhon Si Thamm	Thailand.
[Surachat	Komwit] Prince Songkla Univ	Fac Med	Dept Biomed Sci & Biomed Engn	Hat Yai 90110	Songkhla	Thailand.
[Surachat	Komwit] Prince Songkla Univ	Fac Med	Translat Med Res Ctr	Hat Yai 90110	Songkhla	Thailand.
[Septama	Abdi Wira] Natl Res & Innovat Agcy BRIN	Res Ctr Pharmaceut Ingredients & Tradit Med	South Tangerang 15314	Banten	Indonesia.
[Smith	Duncan R.] Mahidol Univ	Inst Mol Biosci	Phutthamonthon 73170	Nakhon Pathom	Thailand.
C3 Walailak University; Walailak University; Prince of Songkla University;
Prince of Songkla University; National Research & Innovation Agency of
Indonesia (BRIN); Mahidol University
RP Wintachai	P (corresponding author)	Walailak Univ	Sch Sci	Thasala 80161	Nakhon Si Thamm	Thailand.; Wintachai	P (corresponding author)	Walailak Univ	Funct Mat & Nanotechnol Ctr Excellence	Thasala 80161	Nakhon Si Thamm	Thailand.
EM sanwinta@gmail.com
CR Ackermann Hans-W.	2009	V501	P127	DOI 10.1007/978-1-60327-164-6_13
Altschul SF	1997	NUCLEIC ACIDS RES	V25	P3389	DOI 10.1093/nar/25.17.3389
Anderl JN	2000	ANTIMICROB AGENTS CH	V44	P1818	DOI 10.1128/AAC.44.7.1818-1824.2000
Barr JJ	2013	P NATL ACAD SCI USA	V110	P10771	DOI 10.1073/pnas.1305923110
BEACHEY EH	1981	J INFECT DIS	V143	P325	DOI 10.1093/infdis/143.3.325
Bichet MC	2021	ISCIENCE	V24	DOI 10.1016/j.isci.2021.102287
Bonilla N	2016	PEERJ	V4	DOI 10.7717/peerj.2261
Brossard KA	2012	INFECT IMMUN	V80	P228	DOI 10.1128/IAI.05913-11
Chandrarathna HPSU	2020	BRAZ J MICROBIOL	V51	P409	DOI 10.1007/s42770-019-00178-z
Chang C	2022	FRONT MICROBIOL	V13	DOI 10.3389/fmicb.2022.825828
Choi CH	2008	BMC MICROBIOL	V8	DOI 10.1186/1471-2180-8-216
Cruz-López F	2022	AM J MED SCI	V364	P685	DOI 10.1016/j.amjms.2022.07.003
Drulis-Kawa Z	2015	CURR MED CHEM	V22	P1757	DOI 10.2174/0929867322666150209152851
Drummond AJ	2006	PLOS BIOL	V4	P699	DOI 10.1371/journal.pbio.0040088
Duyvejonck H	2021	VIRUSES-BASEL	V13	DOI 10.3390/v13050865
Fernandes S	2018	VIRUSES-BASEL	V10	DOI 10.3390/v10080396
Gaddy JA	2009	INFECT IMMUN	V77	P3150	DOI 10.1128/IAI.00096-09
G?ker M	2009	PLOS ONE	V4	DOI 10.1371/journal.pone.0006319
Górski A	2021	FRONT MICROBIOL	V11	DOI 10.3389/fmicb.2020.631161
Grygorcewicz B	2021	MICROB DRUG RESIST	V27	P25	DOI 10.1089/mdr.2020.0083
Jeon J	2019	BMC MICROBIOL	V19	DOI 10.1186/s12866-019-1443-5
Koskella B	2013	VIRUSES-BASEL	V5	P806	DOI 10.3390/v5030806
Kropinski AM	2009	ENVIRON MICROBIOL	V11	P2775	DOI 10.1111/j.1462-2920.2009.01970.x
Kropinski Andrew M.	2009	V501	P151	DOI 10.1007/978-1-60327-164-6_15
Kutter Elizabeth	2009	V501	P141	DOI 10.1007/978-1-60327-164-6_14
Lai MJ	2016	PLOS ONE	V11	DOI 10.1371/journal.pone.0153361
LaVergne S	2018	OPEN FORUM INFECT DI	V5	DOI 10.1093/ofid/ofy064
Lee HW	2008	CLIN MICROBIOL INFEC	V14	P49	DOI 10.1111/j.1469-0691.2007.01842.x
Lefort V	2015	MOL BIOL EVOL	V32	P2798	DOI 10.1093/molbev/msv150
Liu YN	2019	PEERJ	V7	DOI 10.7717/peerj.6173
Magiorakos AP	2012	CLIN MICROBIOL INFEC	V18	P268	DOI 10.1111/j.1469-0691.2011.03570.x
Meier-Kolthoff JP	2017	BIOINFORMATICS	V33	P3396	DOI 10.1093/bioinformatics/btx440
Meier-Kolthoff JP	2014	INT J SYST EVOL MICR	V64	P352	DOI 10.1099/ijs.0.056994-0
Meier-Kolthoff JP	2013	ARCH MICROBIOL	V195	P413	DOI 10.1007/s00203-013-0888-4
Meier-Kolthoff JP	2013	BMC BIOINFORMATICS	V14	DOI 10.1186/1471-2105-14-60
Moller-Olsen C	2018	SCI REP-UK	V8	DOI 10.1038/s41598-018-35859-6
Montso PK	2019	FRONT PUBLIC HEALTH	V7	DOI 10.3389/fpubh.2019.00355
[truncated: 23,747 more rows]
[truncated: 16 more columns]
